# Supplementary material for: Effect of Wet Fractionation Conditions and Pulsed Electric Field on Arabinoxylan and Protein Recovery from Maize
Source: Foods. 2025 Feb 23;14(5):760. doi: 10.3390/foods14050760 (PMC11898790; doi:10.3390/foods14050760)
Supplement: Supplementary file 1 [file foods-14-00760-s001.zip › Table S1.xlsx]

## Sheet: Lab-scale fractions_composition
Table S1. Effect of the steeping acid (acetic acid, AA; hydrochloric acid, HA; lactic acid, LA) and pH on fraction yield and on the nutritional composition of lab-scale maize fractions (raw data).
Fiber-rich fractions of acetic (AA), hydrochloric (HA), lactic (LA) steeping acids at pH 2.5/3.5
Sample	Protein [g/ 100 g fraction, db]	Protein Av +/- Sd	homogenous groups	Fat [%, db]	Fat Av +/- Sd	homogenous group	Starch [%, db]	Starch Av +/- Sd	homogenous groups	Ash [%, db]	Ash Av +/- Sd	homogenous groups	TDF [%, db]	TDF Av +/- Sd	homogenous groups	AX [%, db]	AX Av +/- Sd	homogenous groups	AX ratio	AX ratio Av +/- Sd	homogenous groups	bound phenolics [%, db]	bound phenolics Av +/- Sd	homogenous groups	conjugated phenolics [%, db]	conjugated phenolics Av +/- Sd	homogenous groups	free phenolics [%, db]	free phenolics Av +/- Sd	homogenous groups
AA 2.5 Fiber_rich fraction	7.97	7,87 ± 0,09	c	5.9043	5,83 ± 0,13	a	63.08	62,05 ± 0,92	c	0.504	0,50 ± 0,01	a	15.62	15,48 ± 0,56	a	6.9413	6,85 ± 0,09	a	1.15091	1,21 ± 0,05	b	2.48126	2,31 ± 0,16	b	0.403148	0,376 ± 0,024	b	0.112252	0,102 ± 0,028	a
AA 2.5 Fiber_rich fraction	7.81			5.9025			61.3			0.504			15.31			6.76663			1.24428			2.30246			0.358498			0.0700682
AA 2.5 Fiber_rich fraction	7.84			5.6767			61.78			0.483			14.82			6.85487			1.23573			2.15242			0.364982			0.12278
AA 2.5 Fiber_rich fraction													16.15
HA 2.5 Fiber_rich fraction	7.17	7,21 ± 0,04	a	6.1955	6,29 ± 0,08	b	57.57	58,11 ± 0,57	b	0.591	0,59 ± 0,01	b	16.45	17,25 ± 0,66	b	6.27771	6,63 ± 0,35	a	1.18529	1,05 ± 0,12	a,b	1.80455	1,85 ± 0,04	a	0.181214	0,156 ± 0,039	a	0.208589	0,181 ± 0,025	b
HA 2.5 Fiber_rich fraction	7.22			6.3422			58.05			0.596			17.54			6.63566			1.00107			1.84463			0.110134			0.176887
HA 2.5 Fiber_rich fraction	7.25			6.3213			58.7			0.585			17.01			6.97764			0.96069			1.89089			0.17532			0.158583
HA 2.5 Fiber_rich fraction													17.98
LA 2.5 Fiber_rich fraction	8.58	8,57 ± 0,07	d	7.3259	7,32 ± 0,09	c	54.22	54,56 ± 0,36	a	0.681	0,67 ± 0,01	c	26.7	26,69 ± 0,26	d	11.7305	11,32 ± 0,55	c	0.904891	0,88 ± 0,06	a	3.32978	3,08 ± 0,23	c	0.3766	0,320 ± 0,066	b	0.108376	0,118 ± 0,010	a
LA 2.5 Fiber_rich fraction	8.63			7.4112			54.93			0.67			27.05			10.6989			0.924468			2.8664			0.336795			0.127731
LA 2.5 Fiber_rich fraction	8.5			7.2241			54.52			0.67			26.43			11.5319			0.81615			3.04943			0.248011			0.117704
LA 2.5 Fiber_rich fraction													26.59
LA 3.5 Fiber_rich fraction	7.74	7,71 ± 0,03	b	7.3752	7,32 ± 0,08	c	53.52	54,28 ± 0,69	a	0.73	0,72 ± 0,01	d	19.88	20,65 ± 0,78	c	9.93919	9,95 ± 0,43	b	1.10995	1,02 ± 0,11	a	2.37308	2,37 ± 0,12	b	0.419359	0,378 ± 0,075	b	0.174724	0,168 ± 0,013	b
LA 3.5 Fiber_rich fraction	7.71			7.3415			54.85			0.721			21.33			10.3916			1.06056			2.24328			0.292149			0.175245
LA 3.5 Fiber_rich fraction	7.68			7.2296			54.47			0.72			20.08			9.53352			0.904409			2.48967			0.423856			0.153268
LA 3.5 Fiber_rich fraction													21.32
Homogenous groups: significantely different at a 95,0 % confidence level (order: a beginning with the lowest value)
	Fraction yields
AA 2.5 Fiber-rich fraction_1	51.68
HA 2.5 Fiber-rich fraction_1	46.58
LA 2.5 Fiber-rich fraction_1	39.58
LA 3.5 Fiber-rich fraction_1	38.94
Sample	Protein recovery [g/ 100 g sample, db]	Protein Av +/- Sd	homogenous groups	Fat recovery [%, db]	Fat Av +/- Sd	homogenous group	Starch recovery [%, db]	Starch Av +/- Sd	homogenous groups	Ash recovery [%, db]	Ash Av +/- Sd	homogenous groups	TDF recovery [%, db]	TDF Av +/- Sd	homogenous groups	AX recovery [%, db]	AX Av +/- Sd	homogenous groups	bound phenolics recovery [%, db]	bound phenolics Av +/- Sd	homogenous groups	conjugated phenolics recovery [%, db]	conjugated phenolics Av +/- Sd	homogenous groups	free phenolics recovery [%, db]	free phenolics Av +/- Sd	homogenous groups
AA 2.5 Fiber_rich fraction	4.1189	4,07 ± 0,04	c	3.05134	3,01 ± 0,07	b	32.5997	32,07 ± 0,48	c	0.260467	0,257 ± 0,006	a	8.07242	8,00 ± 0,29	a	3.58726	3,54 ± 0,05	b	1.28232	1,195 ± 0,085	b	0.208347	0,194 ± 0,012	c	0.0580119	0,053 ± 0,014	a
AA 2.5 Fiber_rich fraction	4.03621			3.05041			31.6798			0.260467			7.91221			3.49699			1.18991			0.185272			0.0362113
AA 2.5 Fiber_rich fraction	4.05171			2.93372			31.9279			0.249614			7.65898			3.5426			1.11237			0.188622			0.0634528
AA 2.5 Fiber_rich fraction													8.34632
HA 2.5 Fiber_rich fraction	3.33979	3,36 ± 0,02	b	2.88586	2,93 ± 0,04	a	26.8161	27,07 ± 0,26	b	0.275288	0,275 ± 0,003	b,c	7.66241	8,03 ± 0,31	a	2.92416	3,09 ± 0,16	a	0.840558	0,860 ± 0,020	a	0.0844094	0,072 ± 0,018	a	0.0971606	0,084 ± 0,012	b
HA 2.5 Fiber_rich fraction	3.36308			2.9542			27.0397			0.277617			8.17013			3.09089			0.859227			0.0513003			0.0823942
HA 2.5 Fiber_rich fraction	3.37705			2.94446			27.3425			0.272493			7.92326			3.25019			0.880776			0.0816641			0.0738678
HA 2.5 Fiber_rich fraction													8.37508
LA 2.5 Fiber_rich fraction	3.39596	3,39 ± 0,03	b	2.89959	2,90 ± 0,04	a	21.4603	21,59 ± 0,14	a	0.26954	0,267 ± 0,003	b	10.5679	10,56 ± 0,10	b	4.64292	4,48 ± 0,22	d	1.31793	1,220 ± 0,092	b	0.149058	0,127 ± 0,026	b	0.0428953	0,047 ± 0,004	a
LA 2.5 Fiber_rich fraction	3.41575			2.93335			21.7413			0.265186			10.7064			4.23462			1.13452			0.133303			0.0505559
LA 2.5 Fiber_rich fraction	3.3643			2.8593			21.579			0.265186			10.461			4.56432			1.20697			0.0981628			0.046587
LA 2.5 Fiber_rich fraction													10.5243
LA 3.5 Fiber_rich fraction	3.01396	3,00 ± 0,01	a	2.8719	2,85 ± 0,03	a	20.8407	21,14 ± 0,27	a	0.284262	0,282 ± 0,002	c	7.74127	8,04 ± 0,30	a	3.87032	3,88 ± 0,17	c	0.924079	0,922 ± 0,048	a	0.163298	0,147 ± 0,029	b	0.0680374	0,065 ± 0,005	a
LA 3.5 Fiber_rich fraction	3.00227			2.85878			21.3586			0.280757			8.3059			4.04647			0.873534			0.113763			0.0682405
LA 3.5 Fiber_rich fraction	2.99059			2.81521			21.2106			0.280368			7.81915			3.71235			0.969476			0.165049			0.0596826
LA 3.5 Fiber_rich fraction													8.30201
Starch-rich fractions of acetic (AA), hydrochloric (HA), lactic (LA) steeping acids at pH 2.5/3.5
Sample	Protein [%, db]	Protein Av +/- Sd	homogenous groups	Fat [%, db]	Fat Av +/- Sd	homogenous group	Starch [%, db]	Starch Av +/- Sd	homogenous groups	Ash [%, db]	Ash Av +/- Sd	homogenous groups	TDF [%, db]	TDF Av +/- Sd	homogenous groups
AA 2.5 Starch_rich fraction	1.11	1,20 ± 0,10	c	0.1018	0,101 ± 0,003	d	88.18	87,50 ± 0,75	a	0.089	0,36 ± 0,23	a	-0.61	-1,14 ± 0,57	a
AA 2.5 Starch_rich fraction	1.18			0.1028			87.63			0.504			-1.08
AA 2.5 Starch_rich fraction	1.31			0.098			86.69			0.483			-1.74
AA 2.5 Starch_rich fraction													-1.11
HA 2.5 Starch_rich fraction	0.41	0,41 ± 0,01	a	0.0077	0,007 ± 0,00	a	83.38	85,67 ± 2,01	a	0.146	0,44 ± 0,26	a	1.13	0,90 ± 0,33	c
HA 2.5 Starch_rich fraction	0.41			0.0067			86.46			0.596			0.67
HA 2.5 Starch_rich fraction	0.42			0.0067			87.17			0.585
HA 2.5 Starch_rich fraction
LA 2.5 Starch_rich fraction	0.53	0,59 ± 0,11	b	0.0569	0,060 ± 0,00	c	89.61	89,97 ± 0,83	a,b	0.13	0,13 ± 0,01	a	0.44	0,45 ± 0,01	d
LA 2.5 Starch_rich fraction	0.52			0.0626			89.37			0.135			0.45
LA 2.5 Starch_rich fraction	0.71			0.0597			90.92			0.124
LA 2.5 Starch_rich fraction
LA 3.5 Starch_rich fraction	0.48	0,46 ± 0,02	a,b	0.0649	0,055 ± 0,01	b	86.24	87,65 ± 1,23	b	0.138	0,14 ± < 0,01	a	0.53	0,53 ± < 0,01	b
LA 3.5 Starch_rich fraction	0.45			0.0549			88.48			0.138			0.53
LA 3.5 Starch_rich fraction	0.45			0.046			88.22			0.141
LA 3.5 Starch_rich fraction
Homogenous groups: significantely different at a 95,0 % confidence level (order: a beginning with the lowest value)
	Yield
AA 2.5 Starch-rich fraction_1	34.54
HA 2.5 Starch-rich fraction_1	40.66
LA 2.5 Starch-rich fraction_1	47.73
LA 3.5 Starch-rich fraction_1	46.66
Sample	Protein recovery from protein content [%/% protein content, db]	Protein Av +/- Sd	homogenous groups	Fat recovery [%, db]	Fat Av +/- Sd	homogenous group	Starch recovery [%, db]	Starch Av +/- Sd	homogenous groups	Ash recovery [%, db]	Ash Av +/- Sd	homogenous groups
AA 2.5 Starch_rich fraction	0.383394	0,41 ± 0,04	c	0.0351617	0,035 ± 0,001	c	30.4574	30,22 ± 0,26	a	0.0307406	0,124 ± 0,081	a
AA 2.5 Starch_rich fraction	0.407572			0.0355071			30.2674			0.174082
AA 2.5 Starch_rich fraction	0.452474			0.0338492			29.9427			0.166828
AA 2.5 Starch_rich fraction
HA 2.5 Starch_rich fraction	0.141614	0,14 ± < 0,01	a	0.00265958	0,002 ± 0,000	a	28.7995	29,59 ± 0,70	b	0.0504284	0,153 ± 0,089	a
HA 2.5 Starch_rich fraction	0.141614			0.00231418			29.8633			0.205858
HA 2.5 Starch_rich fraction	0.145068			0.00231418			30.1085			0.202059
HA 2.5 Starch_rich fraction
LA 2.5 Starch_rich fraction	0.273904	0,30 ± 0,06	b	0.0294059	0,031 ± 0,001	b,c	46.3104	46,49 ± 0,43	c	0.067184	0,067 ± 0,003	a
LA 2.5 Starch_rich fraction	0.268736			0.0323517			46.1864			0.069768
LA 2.5 Starch_rich fraction	0.366928			0.030853			46.9875			0.0640832
LA 2.5 Starch_rich fraction
LA 3.5 Starch_rich fraction	0.223584	0,21 ± 0,01	a	0.0302304	0,026 ± 0,004	b	40.1706	40,83 ± 0,57	c	0.0642804	0,065 ± 0,001	a
LA 3.5 Starch_rich fraction	0.20961			0.0255724			41.214			0.0642804
LA 3.5 Starch_rich fraction	0.20961			0.0214268			41.0929			0.0656778
LA 3.5 Starch_rich fraction
Protein-rich fractions of acetic (AA), hydrochloric (HA), lactic (LA) steeping acids at pH 2.5/3.5
Sample	Protein [%, db]	Protein Av +/- Sd	homogenous groups	Fat [%, db]	Fat Av +/- Sd	homogenous group	Starch [%, db]	Starch Av +/- Sd	homogenous groups	Ash [%, db]	Ash Av +/- Sd	homogenous groups	TDF [%, db]	TDF Av +/- Sd	homogenous groups	AX [%, db]	AX Av +/- Sd	homogenous groups	AX ratio	AX ratio Av +/- Sd	homogenous groups	bound phenolics [%, db]
AA 2.5 Protein_rich fraction	35.7	33,62 ± 1,89	a	5.0203	4,96 ± 0,12	b	26.69	27,20 ± 0,51	c	7.257	7,30 ± 0,05	a	8.62	8,42 ± 0,20	a	3.69199	3,37 ± 0,39	b	1.92329	1,67 ± 0,22	a	2.23638
	33.17			5.0273			27.71			7.358			8.48			3.48625			1.59122			2.13643
	32			4.8229			27.2			7.279			8.44			2.93152			1.50479			2.48537
													8.14
HA 2.5 Protein_rich fraction	51.5	50,87 ± 0,75	d	7.0192	7,08 ± 0,09	c	12.21	12,21 ± 0,03	a	10.95	10,92 ± 0,40	c	11.44	10,03 ± 1,05	b	3.57194	3,25 ± 0,33	b	1.91964	1,74 ± 0,21	a	0.809065
	51.06			7.0458			12.23			11.301			10.03			3.25276			1.79462			1.08489
	50.04			7.1863			12.18			10.504			8.91			2.91207			1.51735			0.971899
													9.74
LA 2.5 Protein_rich fraction	43.42	42,98 ± 0,43	b	4.7841	4,74 ± 0,07	a	20.36	20,36 ± 0,01	b	8.473	8,32 ± 0,23	b	12.18	10,67 ± 1,32	b	3.74495	3,62 ± 0,12	b	2.82715	2,94 ± 0,22	b	1.04585
	42.96			4.6573			20.37			8.442			8.99			3.51358			3.19214			0.820625
	42.57			4.7781			20.35			8.053			10.49			3.61539			2.81225			0.787208
													11
LA 3.5 Protein_rich fraction	47.51	47,77 ± 0,26	c	8.7807	8,75 ± 0,04	d	11.72	11,86 ± 0,47	a	10.376	10,39 ± 0,04	d	10.25	9,53 ± 0,80	a,b	2.70349	2,70 ± 0,05	a	1.59033	1,46 ± 0,20	a	1.07597
	47.78			8.71			11.48			10.363			9.13			2.74989			1.23359			1.52056
	48.02			8.7574			12.39			10.433			10.14			2.65106			1.56692			1.79528
													8.6
Homogenous groups: significantely different at a 95,0 % confidence level (order: a beginning with the lowest value)
	Fraction yields
AA 2.5 Protein-rich fraction_1	4.38
HA 2.5 Protein-rich fraction_1	3.68
LA 2.5 Protein-rich fraction_1	4.5
LA 3.5 Protein-rich fraction_1	4.47
Sample	Protein recovery [%, db]	Protein Av +/- Sd	homogenous groups	Fat recovery [%, db]	Fat Av +/- Sd	homogenous groups	Starch recovery [%, db]	Starch Av +/- Sd	homogenous groups	Ash recovery [%, db]	Ash Av +/- Sd	homogenous groups	TDF recovery [%, db]	TDF Av +/- Sd	homogenous groups	AX recovery [%, db]	AX Av +/- Sd	homogenous groups				bound phenolics recovery [%, db]
AA 2.5 Protein_rich fraction	1.56366	1,47 ± 0,08	a	0.219889	0,22 ± 0,01	a	1.16902	1,19 ± 0,02	d	0.317857	0,32 ± < 0,01	a	0.377556	1,48 ± 2,48	a	0.161709	0,148 ± 0,017	b				0.0979534
AA 2.5 Protein_rich fraction	1.45285			0.220196			1.2137			0.32228			0.371424			0.152698						0.0935755
AA 2.5 Protein_rich fraction	1.4016			0.211243			1.19136			0.31882			0.369672			0.128401						0.108859
AA 2.5 Protein_rich fraction													0.356532
HA 2.5 Protein_rich fraction	26.6152	26,29 ± 0,39	b	3.62752	3,66 ± 0,05	b	6.31013	6,31 ± 0,01	a	5.65896	5,64 ± 0,21	c	5.91219	5,18 ± 0,54	a	1.84598	1,677 ± 0,171	a				0.418125
HA 2.5 Protein_rich fraction	26.3878			3.64127			6.32046			5.84036			5.1835			1.68103						0.560671
HA 2.5 Protein_rich fraction	25.8607			3.71388			6.29462			5.42847			4.60469			1.50496						0.502277
HA 2.5 Protein_rich fraction													5.03363
LA 2.5 Protein_rich fraction	20.225	20,02 ± 0,20	b	2.22843	2,21 ± 0,03	a	9.48369	9,48 ± < 0,01	c	3.94672	3,88 ± 0,11	b	5.67344	4,97 ± 0,62	b	1.7444	1,688 ± 0,054	b				0.487155
LA 2.5 Protein_rich fraction	20.0108			2.16937			9.48835			3.93228			4.18754			1.63663						0.382247
LA 2.5 Protein_rich fraction	19.8291			2.22564			9.47903			3.75109			4.88624			1.68405						0.366681
LA 2.5 Protein_rich fraction													5.1238
LA 3.5 Protein_rich fraction	18.8045	18,91 ± 0,10	c	3.4754	3,46 ± 0,01	c	4.63878	4,70 ± 0,19	b	4.10682	4,11 ± 0,01	d	4.05695	3,77 ± 0,32	a,b	1.07004	1,069 ± 0,020	a				0.425868
LA 3.5 Protein_rich fraction	18.9113			3.44742			4.54378			4.10168			3.61365			1.08841						0.601836
LA 3.5 Protein_rich fraction	19.0063			3.46618			4.90396			4.12938			4.01341			1.04929						0.71057
LA 3.5 Protein_rich fraction													3.40388
