# Supplementary material for: Effect of Wet Fractionation Conditions and Pulsed Electric Field on Arabinoxylan and Protein Recovery from Maize
Source: Foods. 2025 Feb 23;14(5):760. doi: 10.3390/foods14050760 (PMC11898790; doi:10.3390/foods14050760)
Supplement: Supplementary file 1 [file foods-14-00760-s001.zip › Table S2.xlsx]

## Sheet: Pilot-scale_PEF_fractions_comp.
Table S2. Effect of upscaling (pilot scale, PS) and pulsed electric field (PEF) pre-treatment on fraction yield and nutritional composition of fractions steeped with lactic acid (LA) at a pH of 2.5 (raw data).
Fiber-rich fraction of pilot-scale (PS) and PEF-treated (PEF) pilot-scale trials in comparison to lab-scale with lactic acid pH 2.5
Sample	Protein [g/ 100 g fraction, db]	Protein Av +/- Sd	HomogenousGroups	Fat [%, db]	Fat Av +/- Sd	HomogenousGroups	Starch [%, db]	Starch Av +/- Sd	HomogenousGroups	Ash [%, db]	Ash Av +/- Sd	HomogenousGroups	TDF [%, db]	TDF Av +/- Sd	HomogenousGroups	AX [%, db]	AX Av +/- Sd	HomogenousGroups	AX ratio	AX ratio Av +/- Sd	HomogenousGroups	gAX/gTDF	AX/TDF Av +/- Sd	AX/TDF Av +/- Sd	bound phenolics [%, db]	bound phenolics Av +/- Sd	HomogenousGroups	conjugated phenolics [%, db]	conjugated phenolics Av +/- Sd	HomogenousGroups	free phenolics [%, db]	free phenolics Av +/- Sd	HomogenousGroups
LA 2.5 Fiber-rich fraction_PS	6.6559	6,74 ± 0,07	b	4.2331	4,35 ± 0,20	b	56.8	57,18 ± 1,11	b	0.534	0,55 ± 0,01	b	16.74	16,08 ± 0,58	b	5.04	5,17 ± 0,14	a	0.72	0,72 ± < 0,01	a	0.313482	0,322 ± 0,009	a	1.843	1,76 ± 0,16	a	0.784	0,536 ± 0,241	a,b	0.146	0,121 ± 0,026	a
LA 2.5 Fiber-rich fraction_PS	6.76079			4.2491			56.32			0.561			15.85			5.15			0.72			0.320323			1.865			0.522			0.122
LA 2.5 Fiber-rich fraction_PS	6.8001			4.5807			58.43			0.542			15.4			5.32			0.72			0.330897			1.583			0.302			0.094
LA 2.5 Fiber-rich fraction_PS													16.32
LA 2.5 Fiber-rich fraction_PS_PEF	6.50081	6,55 ± 0,05	a	3.0696	3,09 ± 0,02	a	60.82	59,75 ± 1,41	c	0.441	0,44 ± < 0,01	a	10.98	11,09 ± 0,21	a	5.23	5,22 ± 0,09	a	0.71	0,71 ± 0,01	a	0.471702	0,365 ± 0,102	b	1.811	2,28 ± 0,41	a	0.88	0,836 ± 0,128	b	0.091	0,104 ± 0,016	a
LA 2.5 Fiber-rich fraction_PS_PEF	6.6046			3.0868			60.28			0.436			10.85			5.3			0.72			0.352922			2.583			0.692			0.121
LA 2.5 Fiber-rich fraction_PS_PEF	6.53134			3.101			58.15			0.441			11.2			5.13			0.71			0.269044			2.433			0.937			0.099
LA 2.5 Fiber-rich fraction_PS_PEF													11.32
LA 2.5 Fiber-rich_LS	8.58	8,57 ± 0,07	c	7.3259	7,32 ± 0,09	c	54.22	54,56 ± 0,36	a	0.681	0,67 ± 0,01	c	26.7	26,69 ± 0,26	c	11.7305	11,32 ± 0,55	b	0.904891	0,88 ± 0,06	b	0.439467	0,425 ± 0,021		3.32978	3,08 ± 0,23	b	0.3766	0,320 ± 0,066	a	0.108376	0,118 ± 0,010	a
LA 2.5 Fiber-rich_LS	8.63			7.4112			54.93			0.67			27.05			10.6989			0.924468			0.400858			2.8664			0.336795			0.127731
LA 2.5 Fiber-rich_LS	8.5			7.2241			54.52			0.67			26.43			11.5319			0.81615			0.435001			3.04943			0.248011			0.117704
LA 2.5 Fiber-rich_LS													26.59
Homogenousgroups: significantely different at a 95,0 % confidence level (order: a beginning with the lowest value)
	Yield
PS fiber rich	47.11
PS PEF fiber rich	43.19
LS LA 2.5	39.58
Sample	Protein recovery [g/ 100 g sample, db]	Protein Av +/- Sd	HomogenousGroups	Fat recovery [%, db]	Fat Av +/- Sd	HomogenousGroups	Starch recovery [%, db]	Starch Av +/- Sd	HomogenousGroups	Ash recovery [%, db]	Ash Av +/- Sd	HomogenousGroups	TDF recovery [%, db]	TDF Av +/- Sd	HomogenousGroups	AX recovery [%, db]	AX Av +/- Sd	HomogenousGroups				gAX/gTDF [%]	AX/TDF Av +/- Sd	AX/TDF Av +/- Sd	bound phenolics recovery [%, db]	bound phenolics Av +/- Sd	HomogenousGroups	conjugated phenolics recovery [%, db]	conjugated phenolics Av +/- Sd	HomogenousGroups	free phenolics recovery [%, db]	free phenolics Av +/- Sd	HomogenousGroups
LA 2.5 Fiber-rich fraction_PS	3.13559	3,17 ± 0,04	b	1.99421	2,05 ± 0,09	b	26.7585	26,94 ± 0,52	c	0.251567	0,257 ± 0,007	b	7.88621	7,57 ± 0,27	b	2.37434	2,44 ± 0,07	b				0.147681	0,151 ± 0,004		0.868237	0,831 ± 0,074	a	0.369342	0,253 ± 0,114	a,b	0.0687806	0,057 ± 0,012	a
LA 2.5 Fiber-rich fraction_PS	3.18501			2.00175			26.5324			0.264287			7.46694			2.42617						0.150904			0.878602			0.245914			0.0574742
LA 2.5 Fiber-rich fraction_PS	3.20353			2.15797			27.5264			0.255336			7.25494			2.50625						0.155886			0.745751			0.142272			0.0442834
LA 2.5 Fiber-rich fraction_PS													7.68835
LA 2.5 Fiber-rich fraction_PS_PEF	2.8077	2,83 ± 0,02	a	1.32576	1,33 ± 0,01	a	26.2682	25,81 ± 0,61	b	0.190468	0,190 ± 0,001	a	4.74226	4,79 ± 0,09	a	2.25884	2,25 ± 0,04	a				0.203728	0,157 ± 0,044		0.782171	0,983 ± 0,177	a	0.380072	0,361 ± 0,055	b	0.0393029	0,045 ± 0,007	a
LA 2.5 Fiber-rich fraction_PS_PEF	2.85253			1.33319			26.0349			0.188308			4.68612			2.28907						0.152427			1.1156			0.298875			0.0522599
LA 2.5 Fiber-rich fraction_PS_PEF	2.82089			1.33932			25.115			0.190468			4.83728			2.21565						0.1162			1.05081			0.40469			0.0427581
LA 2.5 Fiber-rich fraction_PS_PEF													4.88911
LA 2.5 Fiber-rich_LS	3.39596	3,39 ± 0,03	c	2.89959	2,90 ± 0,04	c	21.4603	21,59 ± 0,14	a	0.26954	0,267 ± 0,003	c	10.5679	10,56 ± 0,10	c	4.64292	4,48 ± 0,22	c				0.173941	0,168 ± 0,008		1.31793	1,220 ± 0,092	a	0.149058	0,127 ± 0,026	a	0.0428953	0,047 ± 0,004	a
LA 2.5 Fiber-rich_LS	3.41575			2.93335			21.7413			0.265186			10.7064			4.23462						0.158659			1.13452			0.133303			0.0505559
LA 2.5 Fiber-rich_LS	3.3643			2.8593			21.579			0.265186			10.461			4.56432						0.172173			1.20697			0.0981628			0.046587
LA 2.5 Fiber-rich_LS													10.5243
																										1,220 ± 0,092	0,127 ± 0,026	0,047 ± 0,004
Starch-rich fraction of pilot-scale (PS) and PEF-treated (PEF) pilot-scale trials in comparison to lab-scale with lactic acid pH 2.5																										0,831 ± 0,074	0,253 ± 0,114	0,057 ± 0,012
																										0,983 ± 0,177	0,361 ± 0,055	0,045 ± 0,007
Sample	Protein [g/ 100 g fraction, db]	Protein Av +/- Sd	HomogenousGroups	Fat [%, db]	Fat Av +/- Sd	HomogenousGroups	Starch [%, db]	Starch Av +/- Sd	HomogenousGroups	Ash [%, db]	Ash Av +/- Sd	HomogenousGroups	TDF [%, db]	TDF Av +/- Sd	HomogenousGroups
LA 2.5 Starch-rich fraction_PS	0.583949	0,52 ± 0,06	a	0.0539	0,05 ± < 0,01	a	89.25	87,90 ± 1,40	a	0.096	0,096 ± 0,001	a	1.31	1,34 ± 0,08	b
LA 2.5 Starch-rich fraction_PS	0.514208			0.0481			86.45			0.097			1.43
LA 2.5 Starch-rich fraction_PS	0.471531			0.0518			88			0.096			1.29
LA 2.5 Starch-rich fraction_PS													1.83
LA 2.5 Starch-rich fraction_PS_PEF	0.65493	0,63 ± 0,02	a	1.9873	2,00 ± 0,11	b	93.95	95,31 ± 1,20	b	0.133	0,137 ± 0,007	b	1.87	2,29 ± 0,38	c
LA 2.5 Starch-rich fraction_PS_PEF	0.63502			1.9051			96.23			0.133			2.39
LA 2.5 Starch-rich fraction_PS_PEF	0.60568			2.1211			95.75			0.145			2.62
LA 2.5 Starch-rich fraction_PS_PEF													2.44
LA 2.5 Starch_rich fraction	0.53	0,59 ± 0,11	a	0.0569	0,06 ± < 0,01	a	89.61	89,97 ± 0,83	a	0.13	0,130 ± 0,006	b	0.44	0,30 ± 0,25	a
LA 2.5 Starch_rich fraction	0.52			0.0626			89.37			0.135			0.45
LA 2.5 Starch_rich fraction	0.71			0.0597			90.92			0.124			0.01
LA 2.5 Starch_rich fraction													0
Homogenousgroups: significantely different at a 95,0 % confidence level (order: a beginning with the lowest value)
	Yield
PS starch rich	37.05
PS PEF starch rich	32.9
LS LA 2.5	47.73
Sample	Protein recovery [g/ 100 g sample, db]	Protein Av +/- Sd	HomogenousGroups	Fat recovery [%, db]	Fat Av +/- Sd	HomogenousGroups	Starch recovery [%, db]	Starch Av +/- Sd	HomogenousGroups	Ash recovery [%, db]	Ash Av +/- Sd	HomogenousGroups	TDF recovery [%, db]	TDF Av +/- Sd	HomogenousGroups
LA 2.5 Starch-rich fraction_PS	0.216353	0,19 ± 0,02	a	0.0199699	0,02 ± < 0,01	a	33.0671	32,57 ± 0,52	a	0.035568	0,0357 ± 0,0002	a	0.485355	0,50 ± 0,03	b
LA 2.5 Starch-rich fraction_PS	0.190514			0.017821			32.0297			0.0359385			0.529815
LA 2.5 Starch-rich fraction_PS	0.174702			0.0191919			32.604			0.035568			0.477945
LA 2.5 Starch-rich fraction_PS													0.678015
LA 2.5 Starch-rich fraction_PS_PEF	0.308538	0,30 ± 0,01	a	0.936217	0,94 ± 0,05	b	44.2598	44,90 ± 0,57	a	0.0626563	0,0645 ± 0,0033	b	0.880957	1,08 ± 0,18	c
LA 2.5 Starch-rich fraction_PS_PEF	0.299158			0.897493			45.334			0.0626563			1.12593
LA 2.5 Starch-rich fraction_PS_PEF	0.285336			0.99925			45.1078			0.0683095			1.23428
LA 2.5 Starch-rich fraction_PS_PEF													1.14948
LA 2.5 Starch_rich fraction	0.228907	0,25 ± 0,05	b	0.0245751	0,03 ± < 0,01	a	38.7026	38,86 ± 0,36	b	0.056147	0,0560 ± 0,0024	c	0.190036	0,13 ± 0,11
LA 2.5 Starch_rich fraction	0.224588			0.0270369			38.5989			0.0583065			0.194355
LA 2.5 Starch_rich fraction	0.306649			0.0257844			39.2683			0.0535556			0.004319
LA 2.5 Starch_rich fraction													0
Protein-rich fraction of pilot-scale (PS) and PEF-treated (PEF) pilot-scale trials in comparison to lab-scale with lactic acid pH 2.5
Sample	Protein [g/ 100 g fraction, db]	Protein Av +/- Sd	HomogenousGroups	Fat [%, db]	Fat Av +/- Sd	HomogenousGroups	Starch [%, db]	Starch Av +/- Sd	HomogenousGroups	Ash [%, db]	Ash Av +/- Sd	HomogenousGroups	TDF [%, db]	TDF Av +/- Sd	HomogenousGroups	AX [%, db]	AX Av +/- Sd	HomogenousGroups	AX ratio	AX ratio Av +/- Sd	HomogenousGroups
LA 2.5 Protein-rich fraction_PS	39.9698	39,82 ± 0,20	a	1.8985	1,95 ± 0,08	a	20.31	21,05 ± 0,68	b	7.166	7,31 ± 0,13	b	9.18	7,58 ± 1,09	a	2.46	2,42 ± 0,04	a	1.19	1,21 ± 0,02	a
LA 2.5 Protein-rich fraction_PS	39.899			1.9036			21.19			7.338			7.25			2.39			1.22
LA 2.5 Protein-rich fraction_PS	39.6019			2.0443			21.64			7.412			6.74			2.4			1.22
LA 2.5 Protein-rich fraction_PS													7.15
LA 2.5 Protein-rich fraction_PS_PEF	41.9443	41,94 ± 0,01	b	16.4265	16,59 ± 0,50	c	16.52	17,05 ± 0,99	a	6.619	6,79 ± 0,28	a	11.12	11,41 ± 0,37	b	2.7	2,62 ± 0,02	b	1.16	1,17 ± 0,04	a
LA 2.5 Protein-rich fraction_PS_PEF	41.9431			16.187			18.2			6.642			11.67			2.63			1.21
LA 2.5 Protein-rich fraction_PS_PEF	41.9285			17.1418			16.44			7.12			11.07			2.6			1.14
LA 2.5 Protein-rich fraction_PS_PEF													11.79
LA 2.5 Protein_rich fraction	43.42	42,98 ± 0,43	c	4.7841	4,74 ± 0,07	b	20.36	20,36 ± 0,01	b	8.473	8,32 ± 0,23	c	12.18	10,67 ± 1,32	b	3.74495	3,62 ± 0,12	c	2.82715	2,94 ± 0,22	b
LA 2.5 Protein_rich fraction	42.96			4.6573			20.37			8.442			8.99			3.51358			3.19214
LA 2.5 Protein_rich fraction	42.57			4.7781			20.35			8.053			10.49			3.61539			2.81225
LA 2.5 Protein_rich fraction													11
Homogenousgroups: significantely different at a 95,0 % confidence level (order: a beginning with the lowest value)
	Yield
LA 2.5 Protein-rich fraction_PS	4.53
LA 2.5 Protein-rich fraction_PS_PEF	3.95
LA 2.5 Protein-rich fraction_LS	4.5
Sample	Protein recovery [g/ 100 g sample, db]	Protein Av +/- Sd	HomogenousGroups	Fat recovery [%, db]	Fat Av +/- Sd	HomogenousGroups	Starch recovery [%, db]	Starch Av +/- Sd	HomogenousGroups	Ash recovery [%, db]	Ash Av +/- Sd	HomogenousGroups	TDF recovery [%, db]	TDF Av +/- Sd	HomogenousGroups	AX recovery [%, db]	AX Av +/- Sd	HomogenousGroups
LA 2.5 Protein-rich fraction_PS	1.81063	1,80 ± 0,01	b	0.0860021	0,09 ± < 0,01	a	0.920043	0,95 ± 0,03	b	0.32462	0,33 ± 0,01	b	0.415854	0,343 ± 0,058	a	0.111438	0,109 ± 0,002	a
LA 2.5 Protein-rich fraction_PS	1.80743			0.0862331			0.959907			0.332411			0.328425			0.108267
LA 2.5 Protein-rich fraction_PS	1.79397			0.0926068			0.980292			0.335764			0.305322			0.10872
LA 2.5 Protein-rich fraction_PS													0.323895
LA 2.5 Protein-rich fraction_PS_PEF	19.76	19,76 ± < 0,01	a	7.73852	7,81 ± 0,23	c	7.78257	8,03 ± 0,47	a	3.11821	3,20 ± 0,13	a	5.23863	5,376 ± 0,175	b	1.27197	1,245 ± 0,024	a
LA 2.5 Protein-rich fraction_PS_PEF	19.7594			7.6257			8.57402			3.12905			5.49774			1.23899
LA 2.5 Protein-rich fraction_PS_PEF	19.7525			8.0755			7.74488			3.35423			5.21508			1.22486
LA 2.5 Protein-rich fraction_PS_PEF													5.55427
LA 2.5 Protein_rich fraction	18.7531	18,56 ± 0,18	c	2.06625	2,05 ± 0,03	b	8.79348	8,79 ± < 0,01	b	3.65949	3,59 ± 0,10	c	5.26054	4,606 ± 0,571	b	1.61744	1,565 ± 0,050	b
LA 2.5 Protein_rich fraction	18.5544			2.01149			8.7978			3.6461			3.88278			1.51752
LA 2.5 Protein_rich fraction	18.386			2.06366			8.78917			3.47809			4.53063			1.56149
LA 2.5 Protein_rich fraction													4.7509
