# Supplementary material for: Effect of Wet Fractionation Conditions and Pulsed Electric Field on Arabinoxylan and Protein Recovery from Maize
Source: Foods. 2025 Feb 23;14(5):760. doi: 10.3390/foods14050760 (PMC11898790; doi:10.3390/foods14050760)
Supplement: Supplementary file 1 [file foods-14-00760-s001.zip › Table S3.xlsx]

## Sheet: Pasting properties
Table S3. Pasting properties of the pilot-scale starch-rich fraction (SF), PEF-treated starch-rich fraction, fiber-rich fraction (FF), PEF-treated fiber-rich fraction and wholemeal maize flour (raw data)
Fiber-rich fractions																																			Starch-rich fractions
Pilot-scale untreated													PEF-treated																						Pilot-scale untreated
Time(secs)	Visc(cp)	Temp(C)		Test	Time(secs)	Visc(cp)	Temp(C)		Test	Time(secs)	Visc(cp)	Temp(C)		Test	Time(secs)	Visc(cp)	Temp(C)	Speed(rpm)	HeatCool		Test	Time(secs)	Visc(cp)	Temp(C)	Speed(rpm)	HeatCool		Test	Time(secs)	Visc(cp)	Temp(C)	Speed(rpm)	HeatCool		Test	Time(secs)	Visc(cp)	Temp(C)	Speed(rpm)	HeatCool		Test	Time(secs)	Visc(cp)	Temp(C)	Speed(rpm)	HeatCool		Test
8	108	47.6		FiberV2_3	8	0	47.8		FiberV2_4	8	0	47.45		FiberV3_3	8	112	47.7	968	108		FiberV3_5	8	0	47.35	960	108		FiberV3_6	8	102	47.15	960	123		*P 2_Starch V2_2	8	114	47.2	969	111		* Starch V2 Nr2	8	130	47.85	960	111		* Starch V2 3
12	108	49.1		FiberV2_3	12	112	49.35		FiberV2_4	12	101	48.9		FiberV3_3	12	112	49.3	642	53		FiberV3_5	12	101	49.05	746	51		FiberV3_6	12	102	48.6	256	77		*P 2_Starch V2_2	12	100	48.85	653	68		* Starch V2 Nr2	12	102	48.95	222	68		* Starch V2 3
16	-52	50		FiberV2_3	16	112	50.25		FiberV2_4	16	101	50.1		FiberV3_3	16	-45	50.1	143	21		FiberV3_5	16	101	50.1	159	20		FiberV3_6	16	-134	49.95	160	27		*P 2_Starch V2_2	16	100	49.95	141	28		* Starch V2 Nr2	16	102	50	160	31		* Starch V2 3
20	12	50.3		FiberV2_3	20	15	50.35		FiberV2_4	20	3	50.35		FiberV3_3	20	19	50.3	162	13		FiberV3_5	20	3	50.25	160	13		FiberV3_6	20	7	50.25	160	12		*P 2_Starch V2_2	20	5	50.15	162	19		* Starch V2 Nr2	20	7	50.3	160	22		* Starch V2 3
24	11	50.35		FiberV2_3	24	17	50.3		FiberV2_4	24	6	50.3		FiberV3_3	24	16	50.3	160	10		FiberV3_5	24	7	50.25	160	11		FiberV3_6	24	6	50.2	160	13		*P 2_Starch V2_2	24	12	50.2	160	16		* Starch V2 Nr2	24	8	50.35	160	17		* Starch V2 3
28	11	50.35		FiberV2_3	28	17	50.3		FiberV2_4	28	7	50.25		FiberV3_3	28	16	50.3	160	8		FiberV3_5	28	7	50.25	160	9		FiberV3_6	28	6	50.2	160	11		*P 2_Starch V2_2	28	10	50.25	160	12		* Starch V2 Nr2	28	8	50.4	160	12		* Starch V2 3
32	11	50.4		FiberV2_3	32	18	50.3		FiberV2_4	32	7	50.3		FiberV3_3	32	16	50.4	160	3		FiberV3_5	32	7	50.25	160	5		FiberV3_6	32	6	50.25	160	8		*P 2_Starch V2_2	32	9	50.3	160	7		* Starch V2 Nr2	32	8	50.45	160	8		* Starch V2 3
36	11	50.4		FiberV2_3	36	17	50.3		FiberV2_4	36	6	50.3		FiberV3_3	36	16	50.3	160	7		FiberV3_5	36	7	50.25	160	3		FiberV3_6	36	6	50.25	160	6		*P 2_Starch V2_2	36	9	50.3	160	6		* Starch V2 Nr2	36	8	50.45	160	5		* Starch V2 3
40	11	50.35		FiberV2_3	40	17	50.3		FiberV2_4	40	7	50.3		FiberV3_3	40	16	50.3	160	3		FiberV3_5	40	8	50.3	160	3		FiberV3_6	40	7	50.3	160	2		*P 2_Starch V2_2	40	10	50.25	160	5		* Starch V2 Nr2	40	8	50.4	160	2		* Starch V2 3
44	11	50.35		FiberV2_3	44	17	50.25		FiberV2_4	44	7	50.2		FiberV3_3	44	16	50.25	160	2		FiberV3_5	44	7	50.2	160	1		FiberV3_6	44	7	50.25	160	4		*P 2_Starch V2_2	44	10	50.25	160	2		* Starch V2 Nr2	44	8	50.4	160	1		* Starch V2 3
48	12	50.25		FiberV2_3	48	18	50.15		FiberV2_4	48	6	50.25		FiberV3_3	48	16	50.3	160	0		FiberV3_5	48	7	50.2	160	0		FiberV3_6	48	7	50.2	160	0		*P 2_Starch V2_2	48	9	50.2	160	3		* Starch V2 Nr2	48	8	50.35	160	0		* Starch V2 3
52	11	50.25		FiberV2_3	52	18	50.25		FiberV2_4	52	7	50.2		FiberV3_3	52	15	50.2	160	0		FiberV3_5	52	8	50.15	160	0		FiberV3_6	52	6	50.2	160	1		*P 2_Starch V2_2	52	10	50.25	160	1		* Starch V2 Nr2	52	8	50.3	160	0		* Starch V2 3
56	11	50.2		FiberV2_3	56	18	50.15		FiberV2_4	56	6	50.15		FiberV3_3	56	16	50.15	160	0		FiberV3_5	56	8	50.15	160	0		FiberV3_6	56	7	50.2	160	0		*P 2_Starch V2_2	56	9	50.2	160	0		* Starch V2 Nr2	56	7	50.25	160	-1		* Starch V2 3
60	11	50.2		FiberV2_3	60	18	50.1		FiberV2_4	60	7	50.1		FiberV3_3	60	16	50.15	160	-4		FiberV3_5	60	7	50.1	160	-3		FiberV3_6	60	6	50.15	160	-3		*P 2_Starch V2_2	60	9	50.15	160	-3		* Starch V2 Nr2	60	8	50.2	160	-5		* Starch V2 3
64	11	50.2		FiberV2_3	64	17	50.1		FiberV2_4	64	6	50.05		FiberV3_3	64	16	50.2	160	26		FiberV3_5	64	7	50.1	160	31		FiberV3_6	64	7	50.1	160	32		*P 2_Starch V2_2	64	10	50.1	160	33		* Starch V2 Nr2	64	8	50.1	160	30		* Starch V2 3
68	11	50.35		FiberV2_3	68	17	50.4		FiberV2_4	68	6	50.35		FiberV3_3	68	15	50.4	160	56		FiberV3_5	68	7	50.45	160	55		FiberV3_6	68	7	50.35	160	59		*P 2_Starch V2_2	68	10	50.4	160	57		* Starch V2 Nr2	68	8	50.35	160	57		* Starch V2 3
72	10	51.1		FiberV2_3	72	17	51		FiberV2_4	72	6	51.1		FiberV3_3	72	16	51	160	72		FiberV3_5	72	7	50.95	160	71		FiberV3_6	72	6	51.1	160	72		*P 2_Starch V2_2	72	10	50.95	160	72		* Starch V2 Nr2	72	8	51.05	160	75		* Starch V2 3
76	11	52		FiberV2_3	76	17	51.85		FiberV2_4	76	7	51.85		FiberV3_3	76	15	51.95	160	78		FiberV3_5	76	7	51.9	160	77		FiberV3_6	76	6	51.85	160	78		*P 2_Starch V2_2	76	10	51.8	160	77		* Starch V2 Nr2	76	8	51.8	160	80		* Starch V2 3
80	12	52.75		FiberV2_3	80	18	52.85		FiberV2_4	80	7	52.8		FiberV3_3	80	16	52.65	160	85		FiberV3_5	80	6	52.85	160	82		FiberV3_6	80	7	52.8	160	84		*P 2_Starch V2_2	80	9	52.8	160	85		* Starch V2 Nr2	80	8	52.65	160	91		* Starch V2 3
84	11	53.75		FiberV2_3	84	17	53.7		FiberV2_4	84	7	53.75		FiberV3_3	84	15	53.7	160	90		FiberV3_5	84	7	53.65	160	86		FiberV3_6	84	6	53.7	160	90		*P 2_Starch V2_2	84	9	53.55	160	88		* Starch V2 Nr2	84	8	53.75	160	86		* Starch V2 3
88	11	54.6		FiberV2_3	88	17	54.65		FiberV2_4	88	6	54.6		FiberV3_3	88	15	54.65	160	89		FiberV3_5	88	7	54.65	160	89		FiberV3_6	88	5	54.55	160	89		*P 2_Starch V2_2	88	10	54.6	160	96		* Starch V2 Nr2	88	8	54.45	160	90		* Starch V2 3
92	11	55.5		FiberV2_3	92	18	55.65		FiberV2_4	92	6	55.6		FiberV3_3	92	16	55.45	160	97		FiberV3_5	92	7	55.45	160	92		FiberV3_6	92	6	55.55	160	93		*P 2_Starch V2_2	92	10	55.6	160	91		* Starch V2 Nr2	92	8	55.5	160	97		* Starch V2 3
96	11	56.5		FiberV2_3	96	17	56.45		FiberV2_4	96	7	56.6		FiberV3_3	96	15	56.45	160	98		FiberV3_5	96	7	56.4	160	97		FiberV3_6	96	6	56.35	160	87		*P 2_Starch V2_2	96	9	56.35	160	100		* Starch V2 Nr2	96	7	56.5	160	91		* Starch V2 3
100	11	57.3		FiberV2_3	100	17	57.4		FiberV2_4	100	6	57.35		FiberV3_3	100	15	57.3	160	91		FiberV3_5	100	6	57.45	160	90		FiberV3_6	100	5	57.35	160	94		*P 2_Starch V2_2	100	9	57.45	160	94		* Starch V2 Nr2	100	8	57.35	160	94		* Starch V2 3
104	11	58.35		FiberV2_3	104	17	58.2		FiberV2_4	104	6	58.35		FiberV3_3	104	15	58.35	160	92		FiberV3_5	104	6	58.25	160	91		FiberV3_6	104	5	58.4	160	92		*P 2_Starch V2_2	104	9	58.25	160	96		* Starch V2 Nr2	104	8	58.3	160	94		* Starch V2 3
108	11	59.2		FiberV2_3	108	17	59.2		FiberV2_4	108	6	59.05		FiberV3_3	108	15	59.2	160	95		FiberV3_5	108	7	59.2	160	96		FiberV3_6	108	5	59.15	160	92		*P 2_Starch V2_2	108	9	59.2	160	93		* Starch V2 Nr2	108	8	59.1	160	91		* Starch V2 3
112	11	60		FiberV2_3	112	17	60.05		FiberV2_4	112	6	60.05		FiberV3_3	112	15	60.05	160	95		FiberV3_5	112	6	60.2	160	92		FiberV3_6	112	5	60.1	160	92		*P 2_Starch V2_2	112	10	60.15	160	93		* Starch V2 Nr2	112	8	60.15	160	93		* Starch V2 3
116	11	60.95		FiberV2_3	116	17	60.95		FiberV2_4	116	6	61		FiberV3_3	116	15	60.85	160	98		FiberV3_5	116	7	60.9	160	95		FiberV3_6	116	4	61	160	93		*P 2_Starch V2_2	116	9	60.9	160	96		* Starch V2 Nr2	116	7	61	160	94		* Starch V2 3
120	10	61.75		FiberV2_3	120	16	61.8		FiberV2_4	120	5	61.8		FiberV3_3	120	15	61.85	160	93		FiberV3_5	120	7	61.8	160	95		FiberV3_6	120	5	61.8	160	94		*P 2_Starch V2_2	120	9	61.75	160	95		* Starch V2 Nr2	120	8	61.75	160	93		* Starch V2 3
124	11	62.65		FiberV2_3	124	17	62.7		FiberV2_4	124	6	62.7		FiberV3_3	124	15	62.65	160	92		FiberV3_5	124	7	62.55	160	91		FiberV3_6	124	5	62.7	160	93		*P 2_Starch V2_2	124	10	62.7	160	93		* Starch V2 Nr2	124	8	62.6	160	96		* Starch V2 3
128	10	63.55		FiberV2_3	128	17	63.5		FiberV2_4	128	6	63.6		FiberV3_3	128	15	63.5	160	94		FiberV3_5	128	7	63.5	160	89		FiberV3_6	128	6	63.45	160	91		*P 2_Starch V2_2	128	10	63.5	160	93		* Starch V2 Nr2	128	8	63.55	160	92		* Starch V2 3
132	11	64.3		FiberV2_3	132	17	64.35		FiberV2_4	132	6	64.3		FiberV3_3	132	15	64.3	160	91		FiberV3_5	132	7	64.35	160	97		FiberV3_6	132	5	64.4	160	88		*P 2_Starch V2_2	132	9	64.35	160	92		* Starch V2 Nr2	132	7	64.3	160	96		* Starch V2 3
136	12	65.25		FiberV2_3	136	17	65.1		FiberV2_4	136	6	65.2		FiberV3_3	136	15	65.15	160	91		FiberV3_5	136	7	65.15	160	88		FiberV3_6	136	7	65.2	160	92		*P 2_Starch V2_2	136	10	65.15	160	91		* Starch V2 Nr2	136	7	65.2	160	93		* Starch V2 3
140	11	66.05		FiberV2_3	140	17	66.05		FiberV2_4	140	7	66		FiberV3_3	140	15	66.05	160	91		FiberV3_5	140	6	66.1	160	87		FiberV3_6	140	6	66	160	87		*P 2_Starch V2_2	140	10	65.95	160	95		* Starch V2 Nr2	140	8	65.95	160	92		* Starch V2 3
144	11	66.8		FiberV2_3	144	18	66.9		FiberV2_4	144	7	66.8		FiberV3_3	144	16	66.8	160	91		FiberV3_5	144	7	66.95	160	89		FiberV3_6	144	7	66.9	160	92		*P 2_Starch V2_2	144	10	66.9	160	93		* Starch V2 Nr2	144	8	66.85	160	94		* Starch V2 3
148	12	67.75		FiberV2_3	148	19	67.6		FiberV2_4	148	8	67.6		FiberV3_3	148	16	67.75	160	94		FiberV3_5	148	7	67.6	160	95		FiberV3_6	148	7	67.85	160	87		*P 2_Starch V2_2	148	11	67.7	160	90		* Starch V2 Nr2	148	8	67.75	160	92		* Starch V2 3
152	12	68.35		FiberV2_3	152	20	68.5		FiberV2_4	152	9	68.5		FiberV3_3	152	17	68.6	160	87		FiberV3_5	152	7	68.55	160	87		FiberV3_6	152	9	68.5	160	89		*P 2_Starch V2_2	152	12	68.5	160	91		* Starch V2 Nr2	152	8	68.5	160	92		* Starch V2 3
156	13	69.3		FiberV2_3	156	21	69.4		FiberV2_4	156	10	69.4		FiberV3_3	156	18	69.3	160	89		FiberV3_5	156	9	69.3	160	90		FiberV3_6	156	10	69.4	160	88		*P 2_Starch V2_2	156	11	69.4	160	89		* Starch V2 Nr2	156	9	69.35	160	92		* Starch V2 3
160	13	70.15		FiberV2_3	160	24	70.1		FiberV2_4	160	13	70.2		FiberV3_3	160	20	70.3	160	88		FiberV3_5	160	11	70.2	160	91		FiberV3_6	160	11	70.1	160	86		*P 2_Starch V2_2	160	13	70.05	160	95		* Starch V2 Nr2	160	11	70.3	160	85		* Starch V2 3
164	15	70.9		FiberV2_3	164	27	70.95		FiberV2_4	164	16	70.95		FiberV3_3	164	22	70.9	160	86		FiberV3_5	164	11	71.05	160	89		FiberV3_6	164	14	70.95	160	87		*P 2_Starch V2_2	164	14	71	160	91		* Starch V2 Nr2	164	11	71	160	86		* Starch V2 3
168	16	71.75		FiberV2_3	168	31	71.7		FiberV2_4	168	20	71.75		FiberV3_3	168	26	71.8	160	91		FiberV3_5	168	15	71.75	160	89		FiberV3_6	168	17	71.8	160	88		*P 2_Starch V2_2	168	16	71.7	160	93		* Starch V2 Nr2	168	14	71.85	160	89		* Starch V2 3
172	18	72.65		FiberV2_3	172	36	72.6		FiberV2_4	172	25	72.5		FiberV3_3	172	30	72.65	160	90		FiberV3_5	172	19	72.6	160	90		FiberV3_6	172	20	72.45	160	96		*P 2_Starch V2_2	172	20	72.6	160	92		* Starch V2 Nr2	172	17	72.55	160	92		* Starch V2 3
176	22	73.35		FiberV2_3	176	42	73.45		FiberV2_4	176	32	73.35		FiberV3_3	176	36	73.4	160	87		FiberV3_5	176	23	73.45	160	87		FiberV3_6	176	25	73.4	160	91		*P 2_Starch V2_2	176	26	73.45	160	92		* Starch V2 Nr2	176	21	73.4	160	90		* Starch V2 3
180	26	74.25		FiberV2_3	180	49	74.15		FiberV2_4	180	38	74.3		FiberV3_3	180	40	74.25	160	91		FiberV3_5	180	28	74.15	160	92		FiberV3_6	180	31	74.3	160	88		*P 2_Starch V2_2	180	33	74.2	160	87		* Starch V2 Nr2	180	29	74.3	160	87		* Starch V2 3
184	30	74.9		FiberV2_3	184	58	75.05		FiberV2_4	184	47	75		FiberV3_3	184	47	75.1	160	88		FiberV3_5	184	34	75	160	93		FiberV3_6	184	38	74.95	160	93		*P 2_Starch V2_2	184	43	75.1	160	88		* Starch V2 Nr2	184	38	75.05	160	88		* Starch V2 3
188	35	75.75		FiberV2_3	188	67	75.85		FiberV2_4	188	57	75.85		FiberV3_3	188	53	75.85	160	92		FiberV3_5	188	41	75.75	160	88		FiberV3_6	188	45	75.8	160	93		*P 2_Starch V2_2	188	58	75.9	160	90		* Starch V2 Nr2	188	52	75.85	160	88		* Starch V2 3
192	41	76.65		FiberV2_3	192	78	76.6		FiberV2_4	192	68	76.7		FiberV3_3	192	61	76.65	160	91		FiberV3_5	192	47	76.6	160	92		FiberV3_6	192	52	76.55	160	92		*P 2_Starch V2_2	192	78	76.6	160	90		* Starch V2 Nr2	192	73	76.7	160	89		* Starch V2 3
196	47	77.35		FiberV2_3	196	91	77.45		FiberV2_4	196	82	77.45		FiberV3_3	196	70	77.4	160	93		FiberV3_5	196	56	77.45	160	94		FiberV3_6	196	61	77.4	160	93		*P 2_Starch V2_2	196	112	77.5	160	91		* Starch V2 Nr2	196	106	77.5	160	87		* Starch V2 3
200	54	78.2		FiberV2_3	200	108	78.2		FiberV2_4	200	98	78.35		FiberV3_3	200	81	78.2	160	93		FiberV3_5	200	65	78.15	160	96		FiberV3_6	200	72	78.3	160	93		*P 2_Starch V2_2	200	162	78.25	160	89		* Starch V2 Nr2	200	161	78.35	160	92		* Starch V2 3
204	63	79.1		FiberV2_3	204	128	79.05		FiberV2_4	204	118	79		FiberV3_3	204	93	79.1	160	93		FiberV3_5	204	76	79.05	160	95		FiberV3_6	204	84	79.05	160	92		*P 2_Starch V2_2	204	231	79.15	160	90		* Starch V2 Nr2	204	241	79.05	160	85		* Starch V2 3
208	73	79.8		FiberV2_3	208	153	79.95		FiberV2_4	208	143	79.85		FiberV3_3	208	108	79.85	160	93		FiberV3_5	208	89	79.95	160	89		FiberV3_6	208	99	79.85	160	94		*P 2_Starch V2_2	208	315	79.95	160	92		* Starch V2 Nr2	208	343	79.85	160	91		* Starch V2 3
212	85	80.65		FiberV2_3	212	182	80.65		FiberV2_4	212	173	80.75		FiberV3_3	212	128	80.7	160	93		FiberV3_5	212	106	80.7	160	92		FiberV3_6	212	118	80.75	160	91		*P 2_Starch V2_2	212	418	80.7	160	88		* Starch V2 Nr2	212	470	80.8	160	87		* Starch V2 3
216	102	81.4		FiberV2_3	216	217	81.55		FiberV2_4	216	208	81.5		FiberV3_3	216	152	81.6	160	92		FiberV3_5	216	126	81.55	160	94		FiberV3_6	216	141	81.45	160	94		*P 2_Starch V2_2	216	542	81.55	160	91		* Starch V2 Nr2	216	627	81.45	160	88		* Starch V2 3
220	123	82.3		FiberV2_3	220	258	82.45		FiberV2_4	220	250	82.35		FiberV3_3	220	182	82.3	160	94		FiberV3_5	220	151	82.2	160	91		FiberV3_6	220	169	82.3	160	95		*P 2_Starch V2_2	220	672	82.4	160	91		* Starch V2 Nr2	220	782	82.4	160	90		* Starch V2 3
224	149	83.2		FiberV2_3	224	308	83.1		FiberV2_4	224	300	83.25		FiberV3_3	224	219	83.2	160	91		FiberV3_5	224	182	83.25	160	90		FiberV3_6	224	205	83.1	160	90		*P 2_Starch V2_2	224	794	83.25	160	88		* Starch V2 Nr2	224	926	83.25	160	87		* Starch V2 3
228	185	83.95		FiberV2_3	228	370	84.05		FiberV2_4	228	363	84		FiberV3_3	228	264	83.95	160	87		FiberV3_5	228	219	84.05	160	89		FiberV3_6	228	248	84	160	91		*P 2_Starch V2_2	228	915	83.95	160	91		* Starch V2 Nr2	228	1072	83.95	160	89		* Starch V2 3
232	227	84.85		FiberV2_3	232	446	84.75		FiberV2_4	232	442	84.8		FiberV3_3	232	321	84.8	160	92		FiberV3_5	232	266	84.8	160	90		FiberV3_6	232	304	84.9	160	90		*P 2_Starch V2_2	232	1043	84.7	160	92		* Starch V2 Nr2	232	1220	84.8	160	88		* Starch V2 3
236	282	85.7		FiberV2_3	236	537	85.55		FiberV2_4	236	532	85.5		FiberV3_3	236	396	85.6	160	93		FiberV3_5	236	326	85.5	160	95		FiberV3_6	236	374	85.5	160	94		*P 2_Starch V2_2	236	1174	85.55	160	93		* Starch V2 Nr2	236	1368	85.6	160	88		* Starch V2 3
240	355	86.35		FiberV2_3	240	637	86.4		FiberV2_4	240	630	86.35		FiberV3_3	240	483	86.3	160	95		FiberV3_5	240	402	86.45	160	92		FiberV3_6	240	459	86.35	160	95		*P 2_Starch V2_2	240	1307	86.4	160	94		* Starch V2 Nr2	240	1519	86.35	160	95		* Starch V2 3
244	446	87.25		FiberV2_3	244	743	87.2		FiberV2_4	244	732	87.25		FiberV3_3	244	580	87.25	160	92		FiberV3_5	244	489	87.2	160	90		FiberV3_6	244	553	87.25	160	89		*P 2_Starch V2_2	244	1447	87.05	160	97		* Starch V2 Nr2	244	1676	87.2	160	93		* Starch V2 3
248	544	87.95		FiberV2_3	248	851	88		FiberV2_4	248	840	87.95		FiberV3_3	248	682	88.05	160	96		FiberV3_5	248	581	88.05	160	92		FiberV3_6	248	652	87.95	160	95		*P 2_Starch V2_2	248	1591	88	160	94		* Starch V2 Nr2	248	1830	87.95	160	92		* Starch V2 3
252	648	88.85		FiberV2_3	252	957	88.8		FiberV2_4	252	948	88.7		FiberV3_3	252	787	88.65	160	91		FiberV3_5	252	680	88.75	160	93		FiberV3_6	252	756	88.8	160	97		*P 2_Starch V2_2	252	1742	88.9	160	90		* Starch V2 Nr2	252	1990	88.75	160	96		* Starch V2 3
256	758	89.7		FiberV2_3	256	1065	89.55		FiberV2_4	256	1056	89.6		FiberV3_3	256	894	89.65	160	93		FiberV3_5	256	783	89.55	160	96		FiberV3_6	256	862	89.45	160	97		*P 2_Starch V2_2	256	1899	89.45	160	96		* Starch V2 Nr2	256	2157	89.6	160	94		* Starch V2 3
260	872	90.45		FiberV2_3	260	1174	90.45		FiberV2_4	260	1164	90.35		FiberV3_3	260	1001	90.45	160	91		FiberV3_5	260	888	90.5	160	93		FiberV3_6	260	968	90.4	160	96		*P 2_Starch V2_2	260	2064	90.4	160	95		* Starch V2 Nr2	260	2319	90.4	160	96		* Starch V2 3
264	987	91.2		FiberV2_3	264	1275	91.1		FiberV2_4	264	1267	91.2		FiberV3_3	264	1105	91.2	160	94		FiberV3_5	264	993	91.15	160	93		FiberV3_6	264	1072	91.25	160	93		*P 2_Starch V2_2	264	2232	91.1	160	95		* Starch V2 Nr2	264	2487	91.2	160	97		* Starch V2 3
268	1100	92.05		FiberV2_3	268	1371	92		FiberV2_4	268	1364	91.85		FiberV3_3	268	1201	92	160	99		FiberV3_5	268	1097	92	160	97		FiberV3_6	268	1169	91.85	160	97		*P 2_Starch V2_2	268	2410	91.95	160	100		* Starch V2 Nr2	268	2665	91.9	160	97		* Starch V2 3
272	1208	92.75		FiberV2_3	272	1462	92.8		FiberV2_4	272	1456	92.75		FiberV3_3	272	1290	92.7	160	95		FiberV3_5	272	1197	92.8	160	97		FiberV3_6	272	1256	92.8	160	99		*P 2_Starch V2_2	272	2598	92.8	160	98		* Starch V2 Nr2	272	2841	92.8	160	95		* Starch V2 3
276	1311	93.6		FiberV2_3	276	1551	93.6		FiberV2_4	276	1541	93.6		FiberV3_3	276	1371	93.55	160	102		FiberV3_5	276	1285	93.55	160	97		FiberV3_6	276	1338	93.65	160	99		*P 2_Starch V2_2	276	2782	93.55	160	99		* Starch V2 Nr2	276	3017	93.65	160	98		* Starch V2 3
280	1397	94.35		FiberV2_3	280	1633	94.4		FiberV2_4	280	1621	94.3		FiberV3_3	280	1443	94.45	160	97		FiberV3_5	280	1369	94.4	160	104		FiberV3_6	280	1411	94.4	160	99		*P 2_Starch V2_2	280	2956	94.35	160	103		* Starch V2 Nr2	280	3193	94.35	160	101		* Starch V2 3
284	1475	95.2		FiberV2_3	284	1699	95.2		FiberV2_4	284	1689	95.1		FiberV3_3	284	1508	95.1	160	4		FiberV3_5	284	1444	95.1	160	7		FiberV3_6	284	1476	95.2	160	4		*P 2_Starch V2_2	284	3094	95.2	160	0		* Starch V2 Nr2	284	3339	95.15	160	5		* Starch V2 3
288	1547	95.1		FiberV2_3	288	1748	95.15		FiberV2_4	288	1744	95		FiberV3_3	288	1560	94.9	160	15		FiberV3_5	288	1509	95.05	160	8		FiberV3_6	288	1532	94.95	160	14		*P 2_Starch V2_2	288	3218	95.05	160	8		* Starch V2 Nr2	288	3460	95	160	10		* Starch V2 3
292	1602	94.7		FiberV2_3	292	1781	94.65		FiberV2_4	292	1780	94.7		FiberV3_3	292	1600	94.65	160	27		FiberV3_5	292	1566	94.65	160	26		FiberV3_6	292	1573	94.6	160	28		*P 2_Starch V2_2	292	3342	94.6	160	26		* Starch V2 Nr2	292	3572	94.55	160	28		* Starch V2 3
296	1652	94.5		FiberV2_3	296	1798	94.5		FiberV2_4	296	1799	94.5		FiberV3_3	296	1618	94.5	160	33		FiberV3_5	296	1609	94.5	160	32		FiberV3_6	296	1600	94.5	160	34		*P 2_Starch V2_2	296	3450	94.55	160	35		* Starch V2 Nr2	296	3671	94.45	160	36		* Starch V2 3
300	1691	94.6		FiberV2_3	300	1801	94.55		FiberV2_4	300	1802	94.6		FiberV3_3	300	1611	94.7	160	27		FiberV3_5	300	1636	94.6	160	32		FiberV3_6	300	1612	94.65	160	30		*P 2_Starch V2_2	300	3550	94.55	160	33		* Starch V2 Nr2	300	3773	94.55	160	32		* Starch V2 3
304	1711	94.75		FiberV2_3	304	1792	94.7		FiberV2_4	304	1793	94.75		FiberV3_3	304	1590	94.7	160	27		FiberV3_5	304	1646	94.75	160	28		FiberV3_6	304	1612	94.7	160	30		*P 2_Starch V2_2	304	3639	94.7	160	29		* Starch V2 Nr2	304	3864	94.75	160	29		* Starch V2 3
308	1725	94.8		FiberV2_3	308	1773	94.8		FiberV2_4	308	1777	94.85		FiberV3_3	308	1572	94.8	160	27		FiberV3_5	308	1646	94.8	160	27		FiberV3_6	308	1604	94.8	160	27		*P 2_Starch V2_2	308	3695	94.75	160	28		* Starch V2 Nr2	308	3928	94.8	160	27		* Starch V2 3
312	1726	94.8		FiberV2_3	312	1747	94.85		FiberV2_4	312	1751	94.85		FiberV3_3	312	1550	94.85	160	24		FiberV3_5	312	1634	94.85	160	25		FiberV3_6	312	1585	94.8	160	28		*P 2_Starch V2_2	312	3718	94.85	160	26		* Starch V2 Nr2	312	3976	94.85	160	25		* Starch V2 3
316	1716	94.8		FiberV2_3	316	1717	94.9		FiberV2_4	316	1721	94.9		FiberV3_3	316	1521	94.9	160	22		FiberV3_5	316	1613	94.85	160	23		FiberV3_6	316	1560	94.9	160	20		*P 2_Starch V2_2	316	3723	94.8	160	27		* Starch V2 Nr2	316	3997	94.9	160	24		* Starch V2 3
320	1700	94.9		FiberV2_3	320	1687	94.95		FiberV2_4	320	1690	94.9		FiberV3_3	320	1495	94.95	160	21		FiberV3_5	320	1578	94.9	160	22		FiberV3_6	320	1520	95.05	160	21		*P 2_Starch V2_2	320	3715	94.95	160	23		* Starch V2 Nr2	320	3999	94.95	160	22		* Starch V2 3
324	1682	94.95		FiberV2_3	324	1651	94.9		FiberV2_4	324	1653	94.9		FiberV3_3	324	1465	94.95	160	22		FiberV3_5	324	1544	95.05	160	18		FiberV3_6	324	1484	94.9	160	21		*P 2_Starch V2_2	324	3691	94.95	160	22		* Starch V2 Nr2	324	3994	94.9	160	22		* Starch V2 3
328	1659	94.95		FiberV2_3	328	1617	94.95		FiberV2_4	328	1618	94.95		FiberV3_3	328	1438	95	160	19		FiberV3_5	328	1510	94.95	160	21		FiberV3_6	328	1449	94.9	160	23		*P 2_Starch V2_2	328	3663	95	160	20		* Starch V2 Nr2	328	3970	94.95	160	21		* Starch V2 3
332	1636	95		FiberV2_3	332	1584	94.95		FiberV2_4	332	1583	94.95		FiberV3_3	332	1409	95	160	19		FiberV3_5	332	1478	95	160	19		FiberV3_6	332	1417	94.95	160	20		*P 2_Starch V2_2	332	3633	95	160	20		* Starch V2 Nr2	332	3936	94.95	160	19		* Starch V2 3
336	1610	94.95		FiberV2_3	336	1549	95		FiberV2_4	336	1544	95		FiberV3_3	336	1383	95	160	20		FiberV3_5	336	1445	94.95	160	21		FiberV3_6	336	1385	95	160	19		*P 2_Starch V2_2	336	3586	95	160	20		* Starch V2 Nr2	336	3901	94.95	160	20		* Starch V2 3
340	1584	95		FiberV2_3	340	1514	94.95		FiberV2_4	340	1510	95		FiberV3_3	340	1356	95	160	18		FiberV3_5	340	1413	94.95	160	21		FiberV3_6	340	1354	95.05	160	17		*P 2_Starch V2_2	340	3540	95	160	19		* Starch V2 Nr2	340	3858	95	160	20		* Starch V2 3
344	1557	94.95		FiberV2_3	344	1481	95		FiberV2_4	344	1474	95		FiberV3_3	344	1331	95	160	18		FiberV3_5	344	1381	95	160	19		FiberV3_6	344	1324	95	160	18		*P 2_Starch V2_2	344	3488	95	160	19		* Starch V2 Nr2	344	3815	95.05	160	20		* Starch V2 3
348	1529	94.95		FiberV2_3	348	1449	94.95		FiberV2_4	348	1441	95		FiberV3_3	348	1304	95	160	18		FiberV3_5	348	1351	95	160	18		FiberV3_6	348	1295	95	160	18		*P 2_Starch V2_2	348	3441	95	160	18		* Starch V2 Nr2	348	3767	95	160	18		* Starch V2 3
352	1501	95		FiberV2_3	352	1418	95		FiberV2_4	352	1407	95		FiberV3_3	352	1279	94.95	160	19		FiberV3_5	352	1324	95.2	160	8		FiberV3_6	352	1270	95	160	16		*P 2_Starch V2_2	352	3391	94.85	160	19		* Starch V2 Nr2	352	3719	94.95	160	21		* Starch V2 3
356	1474	94.95		FiberV2_3	356	1389	95		FiberV2_4	356	1378	95		FiberV3_3	356	1254	95	160	17		FiberV3_5	356	1298	94.95	160	18		FiberV3_6	356	1245	94.95	160	16		*P 2_Starch V2_2	356	3342	94.95	160	19		* Starch V2 Nr2	356	3666	95	160	17		* Starch V2 3
360	1450	95		FiberV2_3	360	1362	95		FiberV2_4	360	1348	94.95		FiberV3_3	360	1231	95.05	160	16		FiberV3_5	360	1271	94.95	160	18		FiberV3_6	360	1220	94.9	160	21		*P 2_Starch V2_2	360	3290	95	160	18		* Starch V2 Nr2	360	3614	95	160	16		* Starch V2 3
364	1423	94.95		FiberV2_3	364	1336	95		FiberV2_4	364	1321	94.95		FiberV3_3	364	1209	95	160	16		FiberV3_5	364	1247	94.9	160	20		FiberV3_6	364	1201	95	160	16		*P 2_Starch V2_2	364	3241	95	160	18		* Starch V2 Nr2	364	3556	95	160	17		* Starch V2 3
368	1399	95		FiberV2_3	368	1310	95		FiberV2_4	368	1295	95		FiberV3_3	368	1186	95.05	160	16		FiberV3_5	368	1223	95	160	16		FiberV3_6	368	1178	94.95	160	17		*P 2_Starch V2_2	368	3197	95	160	17		* Starch V2 Nr2	368	3506	94.95	160	18		* Starch V2 3
372	1375	95		FiberV2_3	372	1286	95		FiberV2_4	372	1269	95		FiberV3_3	372	1165	94.95	160	17		FiberV3_5	372	1200	95	160	17		FiberV3_6	372	1156	94.9	160	18		*P 2_Starch V2_2	372	3156	94.95	160	17		* Starch V2 Nr2	372	3463	94.95	160	18		* Starch V2 3
376	1352	94.95		FiberV2_3	376	1262	95		FiberV2_4	376	1246	94.95		FiberV3_3	376	1146	95	160	16		FiberV3_5	376	1179	95	160	16		FiberV3_6	376	1138	95	160	15		*P 2_Starch V2_2	376	3112	95	160	16		* Starch V2 Nr2	376	3422	95	160	16		* Starch V2 3
380	1326	94.95		FiberV2_3	380	1242	95		FiberV2_4	380	1227	95.05		FiberV3_3	380	1125	94.95	160	16		FiberV3_5	380	1157	95	160	15		FiberV3_6	380	1120	95	160	14		*P 2_Starch V2_2	380	3068	94.95	160	19		* Starch V2 Nr2	380	3374	94.95	160	18		* Starch V2 3
384	1302	94.95		FiberV2_3	384	1221	95		FiberV2_4	384	1205	94.95		FiberV3_3	384	1107	94.95	160	16		FiberV3_5	384	1137	94.95	160	16		FiberV3_6	384	1100	94.95	160	16		*P 2_Starch V2_2	384	3033	94.95	160	19		* Starch V2 Nr2	384	3332	95	160	16		* Starch V2 3
388	1278	94.95		FiberV2_3	388	1202	95		FiberV2_4	388	1188	94.9		FiberV3_3	388	1088	94.95	160	15		FiberV3_5	388	1118	94.95	160	16		FiberV3_6	388	1086	94.95	160	15		*P 2_Starch V2_2	388	2992	95	160	16		* Starch V2 Nr2	388	3297	95	160	15		* Starch V2 3
392	1256	94.95		FiberV2_3	392	1186	95.05		FiberV2_4	392	1170	95		FiberV3_3	392	1072	94.95	160	16		FiberV3_5	392	1099	94.95	160	15		FiberV3_6	392	1069	94.95	160	16		*P 2_Starch V2_2	392	2958	94.95	160	16		* Starch V2 Nr2	392	3255	94.95	160	16		* Starch V2 3
396	1233	95.05		FiberV2_3	396	1168	94.9		FiberV2_4	396	1152	95		FiberV3_3	396	1057	94.95	160	16		FiberV3_5	396	1082	94.95	160	15		FiberV3_6	396	1053	94.95	160	15		*P 2_Starch V2_2	396	2922	95	160	16		* Starch V2 Nr2	396	3216	94.95	160	14		* Starch V2 3
400	1214	95		FiberV2_3	400	1154	94.95		FiberV2_4	400	1137	94.9		FiberV3_3	400	1041	95.05	160	12		FiberV3_5	400	1067	94.95	160	16		FiberV3_6	400	1041	94.95	160	15		*P 2_Starch V2_2	400	2882	95	160	15		* Starch V2 Nr2	400	3180	94.95	160	15		* Starch V2 3
404	1195	94.95		FiberV2_3	404	1139	94.95		FiberV2_4	404	1124	94.95		FiberV3_3	404	1027	94.95	160	15		FiberV3_5	404	1052	94.95	160	15		FiberV3_6	404	1028	94.95	160	16		*P 2_Starch V2_2	404	2858	95	160	16		* Starch V2 Nr2	404	3143	94.95	160	16		* Starch V2 3
408	1176	94.95		FiberV2_3	408	1124	94.95		FiberV2_4	408	1108	95		FiberV3_3	408	1015	94.95	160	15		FiberV3_5	408	1039	95	160	14		FiberV3_6	408	1013	94.95	160	15		*P 2_Starch V2_2	408	2827	94.95	160	16		* Starch V2 Nr2	408	3106	94.95	160	15		* Starch V2 3
412	1157	94.95		FiberV2_3	412	1111	94.95		FiberV2_4	412	1096	95.05		FiberV3_3	412	1003	94.95	160	16		FiberV3_5	412	1025	94.95	160	15		FiberV3_6	412	1003	94.9	160	17		*P 2_Starch V2_2	412	2793	94.95	160	15		* Starch V2 Nr2	412	3076	95.05	160	18		* Starch V2 3
416	1139	95		FiberV2_3	416	1101	94.95		FiberV2_4	416	1083	94.95		FiberV3_3	416	992	95	160	14		FiberV3_5	416	1013	95	160	16		FiberV3_6	416	990	94.95	160	16		*P 2_Starch V2_2	416	2764	94.95	160	16		* Starch V2 Nr2	416	3043	94.95	160	16		* Starch V2 3
420	1123	94.95		FiberV2_3	420	1089	94.95		FiberV2_4	420	1072	94.9		FiberV3_3	420	982	94.95	160	13		FiberV3_5	420	1002	94.95	160	15		FiberV3_6	420	980	94.9	160	17		*P 2_Starch V2_2	420	2738	94.95	160	16		* Starch V2 Nr2	420	3009	94.95	160	16		* Starch V2 3
424	1106	94.9		FiberV2_3	424	1075	94.95		FiberV2_4	424	1062	94.95		FiberV3_3	424	973	94.95	160	14		FiberV3_5	424	992	95	160	14		FiberV3_6	424	970	94.95	160	16		*P 2_Starch V2_2	424	2710	94.95	160	16		* Starch V2 Nr2	424	2986	95	160	14		* Starch V2 3
428	1090	94.95		FiberV2_3	428	1067	94.95		FiberV2_4	428	1052	94.95		FiberV3_3	428	965	94.95	160	14		FiberV3_5	428	984	95	160	13		FiberV3_6	428	958	94.9	160	16		*P 2_Starch V2_2	428	2684	94.85	160	19		* Starch V2 Nr2	428	2955	94.95	160	15		* Starch V2 3
432	1076	95		FiberV2_3	432	1055	94.95		FiberV2_4	432	1042	94.95		FiberV3_3	432	958	94.95	160	15		FiberV3_5	432	975	94.95	160	16		FiberV3_6	432	949	94.95	160	15		*P 2_Starch V2_2	432	2654	95	160	13		* Starch V2 Nr2	432	2928	94.95	160	15		* Starch V2 3
436	1062	94.75		FiberV2_3	436	1047	94.95		FiberV2_4	436	1034	94.9		FiberV3_3	436	950	94.95	160	-16		FiberV3_5	436	967	94.95	160	-15		FiberV3_6	436	940	94.9	160	-19		*P 2_Starch V2_2	436	2630	94.95	160	-16		* Starch V2 Nr2	436	2906	94.8	160	-13		* Starch V2 3
440	1048	93.9		FiberV2_3	440	1038	93.7		FiberV2_4	440	1026	93.85		FiberV3_3	440	944	93.6	160	1		FiberV3_5	440	961	93.75	160	-4		FiberV3_6	440	931	93.85	160	-8		*P 2_Starch V2_2	440	2610	94.25	160	-25		* Starch V2 Nr2	440	2871	93.85	160	-4		* Starch V2 3
444	1038	92.95		FiberV2_3	444	1030	92.95		FiberV2_4	444	1019	92.95		FiberV3_3	444	940	93.2	160	-15		FiberV3_5	444	953	93	160	-2		FiberV3_6	444	924	92.85	160	-3		*P 2_Starch V2_2	444	2585	93.25	160	-24		* Starch V2 Nr2	444	2853	92.8	160	0		* Starch V2 3
448	1028	92.1		FiberV2_3	448	1022	92.3		FiberV2_4	448	1013	92		FiberV3_3	448	935	92.1	160	-5		FiberV3_5	448	947	91.95	160	0		FiberV3_6	448	920	92.25	160	-2		*P 2_Starch V2_2	448	2565	92.6	160	-34		* Starch V2 Nr2	448	2841	92.15	160	-7		* Starch V2 3
452	1018	91.4		FiberV2_3	452	1018	91.15		FiberV2_4	452	1009	91.4		FiberV3_3	452	933	91.35	160	-3		FiberV3_5	452	944	91.35	160	-8		FiberV3_6	452	916	91.25	160	-4		*P 2_Starch V2_2	452	2550	91.6	160	-29		* Starch V2 Nr2	452	2825	91.3	160	-8		* Starch V2 3
456	1012	90.45		FiberV2_3	456	1012	90.5		FiberV2_4	456	1003	90.35		FiberV3_3	456	931	90.5	160	-6		FiberV3_5	456	942	90.4	160	-1		FiberV3_6	456	913	90.35	160	-2		*P 2_Starch V2_2	456	2532	91	160	-27		* Starch V2 Nr2	456	2819	90.4	160	1		* Starch V2 3
460	1005	89.6		FiberV2_3	460	1008	89.55		FiberV2_4	460	1001	89.75		FiberV3_3	460	930	89.55	160	0		FiberV3_5	460	939	89.65	160	-5		FiberV3_6	460	912	89.65	160	-6		*P 2_Starch V2_2	460	2529	89.95	160	-30		* Starch V2 Nr2	460	2817	89.8	160	-11		* Starch V2 3
464	1000	88.8		FiberV2_3	464	1006	88.8		FiberV2_4	464	999	88.8		FiberV3_3	464	929	88.9	160	-8		FiberV3_5	464	938	88.95	160	-10		FiberV3_6	464	911	88.85	160	-6		*P 2_Starch V2_2	464	2526	89	160	-30		* Starch V2 Nr2	464	2811	88.8	160	-2		* Starch V2 3
468	996	88.2		FiberV2_3	468	1003	87.95		FiberV2_4	468	998	87.85		FiberV3_3	468	931	88	160	-4		FiberV3_5	468	937	87.95	160	-3		FiberV3_6	468	910	88	160	-7		*P 2_Starch V2_2	468	2523	88.35	160	-38		* Starch V2 Nr2	468	2803	88.05	160	-6		* Starch V2 3
472	993	87.2		FiberV2_3	472	1002	87.25		FiberV2_4	472	997	87.25		FiberV3_3	472	931	87.15	160	-5		FiberV3_5	472	937	87.3	160	-8		FiberV3_6	472	911	87.15	160	-4		*P 2_Starch V2_2	472	2525	87.35	160	-33		* Starch V2 Nr2	472	2804	87.4	160	-12		* Starch V2 3
476	990	86.55		FiberV2_3	476	1003	86.4		FiberV2_4	476	999	86.4		FiberV3_3	476	933	86.6	160	-12		FiberV3_5	476	939	86.55	160	-11		FiberV3_6	476	912	86.3	160	-2		*P 2_Starch V2_2	476	2531	86.6	160	-38		* Starch V2 Nr2	476	2801	86.4	160	-6		* Starch V2 3
480	989	85.55		FiberV2_3	480	1005	85.65		FiberV2_4	480	1000	85.7		FiberV3_3	480	933	85.7	160	-9		FiberV3_5	480	939	85.7	160	-11		FiberV3_6	480	913	85.75	160	-8		*P 2_Starch V2_2	480	2537	85.8	160	-36		* Starch V2 Nr2	480	2802	85.5	160	-1		* Starch V2 3
484	989	85		FiberV2_3	484	1005	84.85		FiberV2_4	484	1000	84.8		FiberV3_3	484	935	84.75	160	-6		FiberV3_5	484	939	84.8	160	-6		FiberV3_6	484	915	84.8	160	-6		*P 2_Starch V2_2	484	2546	85	160	-40		* Starch V2 Nr2	484	2804	84.9	160	-5		* Starch V2 3
488	987	84.05		FiberV2_3	488	1009	84.1		FiberV2_4	488	1003	83.95		FiberV3_3	488	938	84.05	160	-5		FiberV3_5	488	942	84	160	-5		FiberV3_6	488	917	84.05	160	-6		*P 2_Starch V2_2	488	2556	84.25	160	-41		* Starch V2 Nr2	488	2807	84	160	-5		* Starch V2 3
492	989	83.15		FiberV2_3	492	1010	83.35		FiberV2_4	492	1005	83.5		FiberV3_3	492	941	83.3	160	-12		FiberV3_5	492	944	83.3	160	-11		FiberV3_6	492	919	83.25	160	-8		*P 2_Starch V2_2	492	2566	83.4	160	-41		* Starch V2 Nr2	492	2810	83.2	160	-3		* Starch V2 3
496	988	82.45		FiberV2_3	496	1012	82.4		FiberV2_4	496	1006	82.35		FiberV3_3	496	943	82.45	160	-2		FiberV3_5	496	946	82.25	160	-1		FiberV3_6	496	921	82.35	160	-6		*P 2_Starch V2_2	496	2575	82.7	160	-51		* Starch V2 Nr2	496	2815	82.5	160	-3		* Starch V2 3
500	990	81.6		FiberV2_3	500	1017	81.7		FiberV2_4	500	1011	81.7		FiberV3_3	500	947	81.8	160	-15		FiberV3_5	500	948	81.8	160	-14		FiberV3_6	500	924	81.65	160	-7		*P 2_Starch V2_2	500	2585	81.9	160	-47		* Starch V2 Nr2	500	2822	81.6	160	-7		* Starch V2 3
504	992	80.95		FiberV2_3	504	1018	80.9		FiberV2_4	504	1013	80.75		FiberV3_3	504	950	80.75	160	-6		FiberV3_5	504	951	80.9	160	-10		FiberV3_6	504	927	80.85	160	-3		*P 2_Starch V2_2	504	2592	81.15	160	-52		* Starch V2 Nr2	504	2825	81	160	-15		* Starch V2 3
508	995	80		FiberV2_3	508	1021	79.95		FiberV2_4	508	1016	80		FiberV3_3	508	953	80.1	160	-9		FiberV3_5	508	954	80.25	160	-4		FiberV3_6	508	932	80.15	160	-11		*P 2_Starch V2_2	508	2601	80.4	160	-54		* Starch V2 Nr2	508	2834	80.05	160	-7		* Starch V2 3
512	997	79.15		FiberV2_3	512	1026	79.3		FiberV2_4	512	1021	79.2		FiberV3_3	512	957	79.2	160	-7		FiberV3_5	512	958	79.25	160	-10		FiberV3_6	512	935	79.25	160	-5		*P 2_Starch V2_2	512	2612	79.7	160	-63		* Starch V2 Nr2	512	2842	79.15	160	-5		* Starch V2 3
516	1001	78.5		FiberV2_3	516	1029	78.35		FiberV2_4	516	1025	78.5		FiberV3_3	516	961	78.65	160	-4		FiberV3_5	516	962	78.4	160	-8		FiberV3_6	516	938	78.6	160	-3		*P 2_Starch V2_2	516	2622	78.9	160	-66		* Starch V2 Nr2	516	2851	78.5	160	-10		* Starch V2 3
520	1003	77.65		FiberV2_3	520	1033	77.85		FiberV2_4	520	1029	77.7		FiberV3_3	520	964	77.7	160	-11		FiberV3_5	520	965	77.75	160	-13		FiberV3_6	520	944	77.65	160	-9		*P 2_Starch V2_2	520	2637	78.2	160	-71		* Starch V2 Nr2	520	2860	77.7	160	-11		* Starch V2 3
524	1006	76.95		FiberV2_3	524	1037	76.8		FiberV2_4	524	1033	76.95		FiberV3_3	524	969	76.8	160	-3		FiberV3_5	524	970	76.8	160	-7		FiberV3_6	524	948	77.05	160	-13		*P 2_Starch V2_2	524	2653	77.4	160	-75		* Starch V2 Nr2	524	2868	76.95	160	-3		* Starch V2 3
528	1010	76.05		FiberV2_3	528	1044	76.05		FiberV2_4	528	1038	76.2		FiberV3_3	528	975	76.2	160	-13		FiberV3_5	528	973	76.1	160	-14		FiberV3_6	528	952	76.1	160	-11		*P 2_Starch V2_2	528	2665	76.5	160	-75		* Starch V2 Nr2	528	2880	76.05	160	-6		* Starch V2 3
532	1014	75.35		FiberV2_3	532	1047	75.3		FiberV2_4	532	1042	75.2		FiberV3_3	532	979	75.3	160	-10		FiberV3_5	532	978	75.3	160	-8		FiberV3_6	532	958	75.2	160	-8		*P 2_Starch V2_2	532	2676	75.95	160	-85		* Starch V2 Nr2	532	2894	75.25	160	-6		* Starch V2 3
536	1017	74.45		FiberV2_3	536	1053	74.5		FiberV2_4	536	1047	74.6		FiberV3_3	536	984	74.5	160	-11		FiberV3_5	536	984	74.55	160	-12		FiberV3_6	536	964	74.6	160	-11		*P 2_Starch V2_2	536	2689	75.1	160	-90		* Starch V2 Nr2	536	2905	74.55	160	-10		* Starch V2 3
540	1022	73.85		FiberV2_3	540	1057	73.8		FiberV2_4	540	1053	73.75		FiberV3_3	540	990	73.75	160	-10		FiberV3_5	540	988	73.8	160	-9		FiberV3_6	540	968	73.55	160	-3		*P 2_Starch V2_2	540	2702	74.2	160	-88		* Starch V2 Nr2	540	2917	73.65	160	-9		* Starch V2 3
544	1027	72.95		FiberV2_3	544	1063	73		FiberV2_4	544	1059	72.85		FiberV3_3	544	995	72.95	160	-10		FiberV3_5	544	993	72.9	160	-10		FiberV3_6	544	974	73.1	160	-9		*P 2_Starch V2_2	544	2713	73.4	160	-92		* Starch V2 Nr2	544	2933	73	160	-13		* Starch V2 3
548	1030	72.25		FiberV2_3	548	1069	72.25		FiberV2_4	548	1064	72.25		FiberV3_3	548	1000	72.25	160	-8		FiberV3_5	548	998	72.2	160	-14		FiberV3_6	548	978	72.15	160	-11		*P 2_Starch V2_2	548	2723	72.75	160	-102		* Starch V2 Nr2	548	2942	72.1	160	-8		* Starch V2 3
552	1035	71.45		FiberV2_3	552	1074	71.4		FiberV2_4	552	1069	71.3		FiberV3_3	552	1006	71.35	160	-13		FiberV3_5	552	1004	71.4	160	-8		FiberV3_6	552	982	71.25	160	-8		*P 2_Starch V2_2	552	2732	72.05	160	-108		* Starch V2 Nr2	552	2952	71.5	160	-16		* Starch V2 3
556	1041	70.5		FiberV2_3	556	1080	70.6		FiberV2_4	556	1076	70.75		FiberV3_3	556	1011	70.65	160	-12		FiberV3_5	556	1008	70.75	160	-19		FiberV3_6	556	990	70.75	160	-18		*P 2_Starch V2_2	556	2740	71.25	160	-112		* Starch V2 Nr2	556	2964	70.6	160	-11		* Starch V2 3
560	1046	69.95		FiberV2_3	560	1086	69.85		FiberV2_4	560	1084	69.75		FiberV3_3	560	1019	69.75	160	-12		FiberV3_5	560	1014	69.8	160	-13		FiberV3_6	560	996	69.75	160	-12		*P 2_Starch V2_2	560	2750	70.45	160	-118		* Starch V2 Nr2	560	2970	69.9	160	-18		* Starch V2 3
564	1051	69		FiberV2_3	564	1093	69.05		FiberV2_4	564	1090	69.05		FiberV3_3	564	1025	69.2	160	-22		FiberV3_5	564	1020	69.15	160	-21		FiberV3_6	564	1002	69.1	160	-18		*P 2_Starch V2_2	564	2756	69.8	160	-126		* Starch V2 Nr2	564	2977	69.05	160	-16		* Starch V2 3
568	1058	68.5		FiberV2_3	568	1099	68.35		FiberV2_4	568	1094	68.3		FiberV3_3	568	1030	68.25	160	-16		FiberV3_5	568	1026	68.2	160	-16		FiberV3_6	568	1009	68.25	160	-15		*P 2_Starch V2_2	568	2760	69	160	-127		* Starch V2 Nr2	568	2989	68.25	160	-12		* Starch V2 3
572	1063	67.5		FiberV2_3	572	1108	67.35		FiberV2_4	572	1106	67.4		FiberV3_3	572	1038	67.5	160	-10		FiberV3_5	572	1033	67.5	160	-15		FiberV3_6	572	1016	67.45	160	-17		*P 2_Starch V2_2	572	2771	68.35	160	-127		* Starch V2 Nr2	572	2994	67.5	160	-19		* Starch V2 3
576	1069	66.6		FiberV2_3	576	1114	66.9		FiberV2_4	576	1110	66.7		FiberV3_3	576	1046	66.7	160	-21		FiberV3_5	576	1039	66.75	160	-20		FiberV3_6	576	1023	66.7	160	-19		*P 2_Starch V2_2	576	2777	67.7	160	-127		* Starch V2 Nr2	576	3003	66.55	160	-15		* Starch V2 3
580	1075	66		FiberV2_3	580	1121	65.9		FiberV2_4	580	1118	65.85		FiberV3_3	580	1053	66	160	-13		FiberV3_5	580	1046	65.8	160	-15		FiberV3_6	580	1031	65.9	160	-19		*P 2_Starch V2_2	580	2783	66.85	160	-127		* Starch V2 Nr2	580	3016	66	160	-21		* Starch V2 3
584	1083	65.05		FiberV2_3	584	1130	65.25		FiberV2_4	584	1127	65.2		FiberV3_3	584	1061	65.2	160	-25		FiberV3_5	584	1055	65.25	160	-17		FiberV3_6	584	1038	65.15	160	-23		*P 2_Starch V2_2	584	2790	66.25	160	-127		* Starch V2 Nr2	584	3023	65.1	160	-17		* Starch V2 3
588	1091	64.35		FiberV2_3	588	1139	64.4		FiberV2_4	588	1134	64.35		FiberV3_3	588	1071	64.25	160	-16		FiberV3_5	588	1062	64.25	160	-19		FiberV3_6	588	1045	64.35	160	-17		*P 2_Starch V2_2	588	2794	65.6	160	-127		* Starch V2 Nr2	588	3028	64.5	160	-19		* Starch V2 3
592	1097	63.55		FiberV2_3	592	1146	63.35		FiberV2_4	592	1144	63.65		FiberV3_3	592	1079	63.7	160	-15		FiberV3_5	592	1070	63.45	160	-19		FiberV3_6	592	1054	63.65	160	-28		*P 2_Starch V2_2	592	2801	64.95	160	-127		* Starch V2 Nr2	592	3041	63.6	160	-25		* Starch V2 3
596	1105	62.7		FiberV2_3	596	1157	62.85		FiberV2_4	596	1154	62.7		FiberV3_3	596	1088	62.75	160	-21		FiberV3_5	596	1079	62.8	160	-25		FiberV3_6	596	1062	62.7	160	-22		*P 2_Starch V2_2	596	2812	64.35	160	-127		* Starch V2 Nr2	596	3047	62.65	160	-20		* Starch V2 3
600	1114	62		FiberV2_3	600	1168	61.9		FiberV2_4	600	1163	62.05		FiberV3_3	600	1099	61.9	160	-22		FiberV3_5	600	1089	61.9	160	-20		FiberV3_6	600	1073	62.1	160	-30		*P 2_Starch V2_2	600	2821	63.75	160	-127		* Starch V2 Nr2	600	3056	62	160	-26		* Starch V2 3
604	1123	61.15		FiberV2_3	604	1176	61.1		FiberV2_4	604	1174	61.25		FiberV3_3	604	1109	61.25	160	-25		FiberV3_5	604	1098	61.3	160	-25		FiberV3_6	604	1083	61.2	160	-26		*P 2_Starch V2_2	604	2827	63.1	160	-127		* Starch V2 Nr2	604	3067	61.1	160	-19		* Starch V2 3
608	1130	60.45		FiberV2_3	608	1189	60.4		FiberV2_4	608	1185	60.25		FiberV3_3	608	1121	60.25	160	-19		FiberV3_5	608	1108	60.35	160	-27		FiberV3_6	608	1092	60.55	160	-18		*P 2_Starch V2_2	608	2837	62.55	160	-127		* Starch V2 Nr2	608	3073	60.45	160	-26		* Starch V2 3
612	1141	59.55		FiberV2_3	612	1200	59.5		FiberV2_4	612	1195	59.75		FiberV3_3	612	1133	59.75	160	-27		FiberV3_5	612	1118	59.65	160	-32		FiberV3_6	612	1103	59.7	160	-32		*P 2_Starch V2_2	612	2846	61.9	160	-127		* Starch V2 Nr2	612	3082	59.6	160	-32		* Starch V2 3
616	1149	58.95		FiberV2_3	616	1211	58.9		FiberV2_4	616	1207	58.8		FiberV3_3	616	1142	58.8	160	-27		FiberV3_5	616	1129	58.8	160	-28		FiberV3_6	616	1114	58.7	160	-26		*P 2_Starch V2_2	616	2857	61.4	160	-127		* Starch V2 Nr2	616	3095	58.85	160	-29		* Starch V2 3
620	1158	58		FiberV2_3	620	1223	57.95		FiberV2_4	620	1220	58.25		FiberV3_3	620	1153	58.1	160	-31		FiberV3_5	620	1140	58.1	160	-30		FiberV3_6	620	1124	58.25	160	-29		*P 2_Starch V2_2	620	2872	60.8	160	-127		* Starch V2 Nr2	620	3108	58.05	160	-27		* Starch V2 3
624	1168	57.4		FiberV2_3	624	1235	57.35		FiberV2_4	624	1232	57.25		FiberV3_3	624	1165	57.2	160	-28		FiberV3_5	624	1151	57.3	160	-31		FiberV3_6	624	1135	57.25	160	-32		*P 2_Starch V2_2	624	2884	60.2	160	-127		* Starch V2 Nr2	624	3121	57.2	160	-22		* Starch V2 3
628	1180	56.5		FiberV2_3	628	1246	56.45		FiberV2_4	628	1244	56.4		FiberV3_3	628	1176	56.45	160	-32		FiberV3_5	628	1162	56.5	160	-36		FiberV3_6	628	1147	56.4	160	-32		*P 2_Starch V2_2	628	2897	59.7	160	-127		* Starch V2 Nr2	628	3140	56.5	160	-34		* Starch V2 3
632	1188	55.8		FiberV2_3	632	1259	55.75		FiberV2_4	632	1257	55.8		FiberV3_3	632	1190	55.7	160	-34		FiberV3_5	632	1176	55.85	160	-42		FiberV3_6	632	1161	55.75	160	-38		*P 2_Starch V2_2	632	2916	59.05	160	-127		* Starch V2 Nr2	632	3157	55.65	160	-31		* Starch V2 3
636	1200	55.1		FiberV2_3	636	1273	54.95		FiberV2_4	636	1269	54.9		FiberV3_3	636	1203	54.9	160	-33		FiberV3_5	636	1186	54.95	160	-36		FiberV3_6	636	1173	54.9	160	-36		*P 2_Starch V2_2	636	2933	58.55	160	-127		* Starch V2 Nr2	636	3179	55	160	-38		* Starch V2 3
640	1211	54.1		FiberV2_3	640	1286	54.2		FiberV2_4	640	1283	54.2		FiberV3_3	640	1214	54.25	160	-42		FiberV3_5	640	1198	54.3	160	-46		FiberV3_6	640	1185	54.3	160	-45		*P 2_Starch V2_2	640	2946	58.05	160	-127		* Starch V2 Nr2	640	3205	54.05	160	-34		* Starch V2 3
644	1222	53.55		FiberV2_3	644	1303	53.45		FiberV2_4	644	1298	53.35		FiberV3_3	644	1228	53.4	160	-36		FiberV3_5	644	1211	53.4	160	-43		FiberV3_6	644	1198	53.35	160	-40		*P 2_Starch V2_2	644	2970	57.45	160	-127		* Starch V2 Nr2	644	3221	53.5	160	-31		* Starch V2 3
648	1235	52.55		FiberV2_3	648	1317	52.6		FiberV2_4	648	1313	52.75		FiberV3_3	648	1242	52.7	160	-46		FiberV3_5	648	1226	52.8	160	-41		FiberV3_6	648	1211	52.7	160	-47		*P 2_Starch V2_2	648	2989	57	160	-127		* Starch V2 Nr2	648	3247	52.55	160	-39		* Starch V2 3
652	1245	51.75		FiberV2_3	652	1332	51.9		FiberV2_4	652	1326	51.8		FiberV3_3	652	1257	51.75	160	-44		FiberV3_5	652	1239	51.85	160	-48		FiberV3_6	652	1226	51.85	160	-47		*P 2_Starch V2_2	652	3012	56.5	160	-127		* Starch V2 Nr2	652	3272	51.9	160	-34		* Starch V2 3
656	1259	51.1		FiberV2_3	656	1350	50.95		FiberV2_4	656	1343	51.15		FiberV3_3	656	1272	51.15	160	-48		FiberV3_5	656	1255	51	160	-46		FiberV3_6	656	1241	51.15	160	-45		*P 2_Starch V2_2	656	3036	55.95	160	-127		* Starch V2 Nr2	656	3296	51.1	160	-45		* Starch V2 3
660	1273	50.2		FiberV2_3	660	1366	50.4		FiberV2_4	660	1360	50.3		FiberV3_3	660	1288	50.3	160	-5		FiberV3_5	660	1269	50.4	160	-10		FiberV3_6	660	1255	50.3	160	-8		*P 2_Starch V2_2	660	3055	55.55	160	-127		* Starch V2 Nr2	660	3326	50.1	160	0		* Starch V2 3
664	1285	50.1		FiberV2_3	664	1384	50		FiberV2_4	664	1375	50.05		FiberV3_3	664	1304	49.95	160	4		FiberV3_5	664	1285	50.05	160	1		FiberV3_6	664	1271	50.1	160	-2		*P 2_Starch V2_2	664	3079	55.05	160	-127		* Starch V2 Nr2	664	3356	50.05	160	0		* Starch V2 3
668	1297	50		FiberV2_3	668	1400	50.05		FiberV2_4	668	1394	49.95		FiberV3_3	668	1320	50	160	1		FiberV3_5	668	1301	50.05	160	0		FiberV3_6	668	1286	50.05	160	0		*P 2_Starch V2_2	668	3108	54.55	160	-127		* Starch V2 Nr2	668	3385	50.1	160	0		* Starch V2 3
672	1309	50.1		FiberV2_3	672	1419	50.1		FiberV2_4	672	1410	50.1		FiberV3_3	672	1335	50.05	160	0		FiberV3_5	672	1318	50.05	160	0		FiberV3_6	672	1299	50.05	160	0		*P 2_Starch V2_2	672	3128	54.15	160	-127		* Starch V2 Nr2	672	3414	50.05	160	0		* Starch V2 3
676	1322	50.05		FiberV2_3	676	1432	50		FiberV2_4	676	1424	50.05		FiberV3_3	676	1350	50.15	160	1		FiberV3_5	676	1332	50.15	160	-3		FiberV3_6	676	1315	50.1	160	0		*P 2_Starch V2_2	676	3155	53.65	160	-127		* Starch V2 Nr2	676	3446	50.05	160	0		* Starch V2 3
680	1332	50.05		FiberV2_3	680	1448	50.15		FiberV2_4	680	1442	50.15		FiberV3_3	680	1363	50.05	160	-1		FiberV3_5	680	1347	50.05	160	0		FiberV3_6	680	1329	50.1	160	-2		*P 2_Starch V2_2	680	3182	53.25	160	-125		* Starch V2 Nr2	680	3474	50.1	160	1		* Starch V2 3
684	1344	50		FiberV2_3	684	1463	50.05		FiberV2_4	684	1456	50		FiberV3_3	684	1375	50	160	0		FiberV3_5	684	1361	50	160	1		FiberV3_6	684	1342	50.05	160	0		*P 2_Starch V2_2	684	3209	52.8	160	-124		* Starch V2 Nr2	684	3500	50.1	160	-1		* Starch V2 3
688	1356	50		FiberV2_3	688	1477	50		FiberV2_4	688	1469	50		FiberV3_3	688	1387	50.05	160	0		FiberV3_5	688	1373	49.9	160	4		FiberV3_6	688	1356	50.05	160	0		*P 2_Starch V2_2	688	3238	52.3	160	-122		* Starch V2 Nr2	688	3530	50.1	160	-2		* Starch V2 3
692	1364	50.05		FiberV2_3	692	1491	50.1		FiberV2_4	692	1484	50		FiberV3_3	692	1401	50.05	160	-4		FiberV3_5	692	1385	50.05	160	0		FiberV3_6	692	1367	50.1	160	-2		*P 2_Starch V2_2	692	3268	51.95	160	-118		* Starch V2 Nr2	692	3556	50.05	160	-1		* Starch V2 3
696	1374	50		FiberV2_3	696	1506	50.05		FiberV2_4	696	1497	50.05		FiberV3_3	696	1412	49.85	160	5		FiberV3_5	696	1399	50.05	160	0		FiberV3_6	696	1378	50.05	160	-1		*P 2_Starch V2_2	696	3292	51.45	160	-114		* Starch V2 Nr2	696	3582	50.05	160	0		* Starch V2 3
700	1384	50.05		FiberV2_3	700	1518	50.05		FiberV2_4	700	1510	50		FiberV3_3	700	1423	50	160	0		FiberV3_5	700	1411	49.95	160	3		FiberV3_6	700	1393	50.05	160	-1		*P 2_Starch V2_2	700	3322	51.05	160	-108		* Starch V2 Nr2	700	3611	50	160	0		* Starch V2 3
704	1394	50.05		FiberV2_3	704	1529	50		FiberV2_4	704	1521	50		FiberV3_3	704	1435	50.05	160	0		FiberV3_5	704	1423	50	160	1		FiberV3_6	704	1402	50	160	0		*P 2_Starch V2_2	704	3352	50.75	160	-99		* Starch V2 Nr2	704	3639	50	160	0		* Starch V2 3
708	1404	50		FiberV2_3	708	1543	50.05		FiberV2_4	708	1534	50.05		FiberV3_3	708	1446	50	160	-1		FiberV3_5	708	1436	50	160	0		FiberV3_6	708	1414	50	160	0		*P 2_Starch V2_2	708	3381	50.35	160	-85		* Starch V2 Nr2	708	3666	50.05	160	0		* Starch V2 3
712	1413	50.05		FiberV2_3	712	1554	50		FiberV2_4	712	1543	50		FiberV3_3	712	1456	50	160	0		FiberV3_5	712	1447	50	160	0		FiberV3_6	712	1426	50	160	0		*P 2_Starch V2_2	712	3408	50.15	160	-75		* Starch V2 Nr2	712	3690	50	160	0		* Starch V2 3
716	1422	50		FiberV2_3	716	1565	50.05		FiberV2_4	716	1557	50		FiberV3_3	716	1466	50.1	160	-2		FiberV3_5	716	1457	50.05	160	0		FiberV3_6	716	1436	50	160	1		*P 2_Starch V2_2	716	3438	49.7	160	-60		* Starch V2 Nr2	716	3712	50.05	160	-1		* Starch V2 3
720	1431	50		FiberV2_3	720	1578	50.1		FiberV2_4	720	1566	50.05		FiberV3_3	720	1476	50	160	0		FiberV3_5	720	1467	50	160	0		FiberV3_6	720	1444	50	160	0		*P 2_Starch V2_2	720	3465	49.45	160	-49		* Starch V2 Nr2	720	3738	50.05	160	0		* Starch V2 3
724	1439	50.1		FiberV2_3	724	1587	50		FiberV2_4	724	1575	50		FiberV3_3	724	1486	50.05	160	-2		FiberV3_5	724	1480	50	160	0		FiberV3_6	724	1455	50.05	160	-1		*P 2_Starch V2_2	724	3496	49.2	160	-34		* Starch V2 Nr2	724	3761	50.05	160	0		* Starch V2 3
728	1447	50		FiberV2_3	728	1597	50		FiberV2_4	728	1587	50.05		FiberV3_3	728	1494	50	160	0		FiberV3_5	728	1488	50.05	160	0		FiberV3_6	728	1465	50.05	160	-2		*P 2_Starch V2_2	728	3523	48.95	160	-17		* Starch V2 Nr2	728	3780	50.05	160	0		* Starch V2 3
732	1456	50.05		FiberV2_3	732	1608	50		FiberV2_4	732	1597	49.9		FiberV3_3	732	1504	50	160	0		FiberV3_5	732	1496	50	160	0		FiberV3_6	732	1472	50	160	0		*P 2_Starch V2_2	732	3550	48.8	160	-4		* Starch V2 Nr2	732	3800	50	160	0		* Starch V2 3
736	1465	49.95		FiberV2_3	736	1617	50		FiberV2_4	736	1606	50		FiberV3_3	736	1513	50.05	160	-2		FiberV3_5	736	1506	50	160	0		FiberV3_6	736	1483	50	160	0		*P 2_Starch V2_2	736	3576	48.65	160	6		* Starch V2 Nr2	736	3828	49.95	160	1		* Starch V2 3
740	1472	50		FiberV2_3	740	1627	49.95		FiberV2_4	740	1619	50.1		FiberV3_3	740	1521	50	160	0		FiberV3_5	740	1516	50	160	0		FiberV3_6	740	1492	50.05	160	-3		*P 2_Starch V2_2	740	3604	48.8	160	12		* Starch V2 Nr2	740	3843	50.1	160	-3		* Starch V2 3
744	1480	50		FiberV2_3	744	1639	50		FiberV2_4	744	1627	50		FiberV3_3	744	1530	50.05	160	-1		FiberV3_5	744	1524	50.05	160	-1		FiberV3_6	744	1498	50	160	0		*P 2_Starch V2_2	744	3631	48.95	160	12		* Starch V2 Nr2	744	3860	50.05	160	-1		* Starch V2 3
748	1489	50		FiberV2_3	748	1646	50		FiberV2_4	748	1634	50		FiberV3_3	748	1538	50.05	160	-1		FiberV3_5	748	1534	50	160	0		FiberV3_6	748	1507	50	160	2		*P 2_Starch V2_2	748	3650	49.15	160	11		* Starch V2 Nr2	748	3885	50	160	0		* Starch V2 3
752	1494	50		FiberV2_3	752	1655	50		FiberV2_4	752	1644	50		FiberV3_3	752	1545	50	160	0		FiberV3_5	752	1542	50	160	0		FiberV3_6	752	1516	50	160	-1		*P 2_Starch V2_2	752	3671	49.4	160	7		* Starch V2 Nr2	752	3897	50.05	160	-1		* Starch V2 3
756	1501	50.1		FiberV2_3	756	1665	49.9		FiberV2_4	756	1654	50		FiberV3_3	756	1556	49.9	160	3		FiberV3_5	756	1549	50	160	0		FiberV3_6	756	1522	50	160	0		*P 2_Starch V2_2	756	3694	49.5	160	6		* Starch V2 Nr2	756	3912	49.95	160	1		* Starch V2 3
760	1509	50		FiberV2_3	760	1672	49.95		FiberV2_4	760	1661	50		FiberV3_3	760	1561	49.95	160	2		FiberV3_5	760	1561	50.05	160	-1		FiberV3_6	760	1531	50	160	0		*P 2_Starch V2_2	760	3710	49.6	160	5		* Starch V2 Nr2	760	3939	50	160	0		* Starch V2 3
764	1514	50		FiberV2_3	764	1679	50.1		FiberV2_4	764	1669	50		FiberV3_3	764	1567	50	160	0		FiberV3_5	764	1565	49.95	160	2		FiberV3_6	764	1538	50	160	0		*P 2_Starch V2_2	764	3729	49.7	160	4		* Starch V2 Nr2	764	3948	49.95	160	0		* Starch V2 3
768	1522	50		FiberV2_3	768	1689	50		FiberV2_4	768	1678	49.95		FiberV3_3	768	1576	50	160	0		FiberV3_5	768	1573	49.95	160	2		FiberV3_6	768	1543	50	160	0		*P 2_Starch V2_2	768	3747	49.75	160	3		* Starch V2 Nr2	768	3967	50	160	0		* Starch V2 3
772	1528	50.05		FiberV2_3	772	1693	49.95		FiberV2_4	772	1685	49.95		FiberV3_3	772	1581	49.95	160	1		FiberV3_5	772	1582	50	160	0		FiberV3_6	772	1554	50	160	0		*P 2_Starch V2_2	772	3760	49.8	160	2		* Starch V2 Nr2	772	3986	50	160	0		* Starch V2 3
776	1534	50		FiberV2_3	776	1703	50		FiberV2_4	776	1695	49.9		FiberV3_3	776	1589	50	160	0		FiberV3_5	776	1587	50	160	0		FiberV3_6	776	1558	49.95	160	1		*P 2_Starch V2_2	776	3777	49.85	160	1		* Starch V2 Nr2	776	3997	50	160	0		* Starch V2 3
780	1534	50		FiberV2_3	780	1703	50		FiberV2_4	780	1695	49.9		FiberV3_3	780	1589	50	160	0		FiberV3_5	780	1587	50	160	0		FiberV3_6	780	1558	49.95	160	0		*P 2_Starch V2_2	780	3777	49.85	160	1		* Starch V2 Nr2	780	3997	50	160	-2		* Starch V2 3
[truncated: 53 more columns]
