# Supplementary material for: Effect of Wet Fractionation Conditions and Pulsed Electric Field on Arabinoxylan and Protein Recovery from Maize
Source: Foods. 2025 Feb 23;14(5):760. doi: 10.3390/foods14050760 (PMC11898790; doi:10.3390/foods14050760)
Supplement: Supplementary file 1 [file foods-14-00760-s001.zip › Table S4.xlsx]

## Sheet: Solvent retention capacity
Table S4. Solvent retention capacity of the untreated and PEF-treated fiber-rich (FF), protein-rich fractions (PF) and wholemeal maize flour (raw data).
SRC (water)										SRC (sucrose)
Sample name	Weight (tube with lid)	Flour weight (5 g +/- 0.05 g)	Weight (tube with lid + soaked sample)	Weight (soaked sample(gel))	Moisture content of flour	SRC (water)	AV	SD	SD	Sample name	Tube No.	Weight (tube with lid)	Flour weight (5 g +/- 0.05 g)	Weight (tube + soaked sample)	Weight (soaked sample(gel))	Moisture content of flour	SRC (sucrose)	AV	SD	SD
	g	g	g	g	%w	%w	%w	%w	%			g	g	g		%w	%w	%w	%w	%
Pilot-scale Fiber-rich	12.836	4.9991	26.0739	9.5131	12.37	88.6167	89.2761	0.750308	0.840436	Pilot-scale Fiber-rich		13.1932	5.0048	22.7063	13.2379	12.37	161.444	157.175	4.117	2.61937
Pilot-scale Fiber-rich	13.1285	5	25.9344	9.59	12.37	90.0924				Pilot-scale Fiber-rich		12.8268	4.9997	22.4168	12.8059	12.37	153.229
Pilot-scale Fiber-rich	13.0009	5.0001	26.0127	9.5406	12.37	89.1191				Pilot-scale Fiber-rich		13.2716	5.0079	22.8122	13.0118	12.37	156.853
PEF-treated Fiber-rich	13.2123	5.0054	23.8175	11.9218	10.58	132.894	133.49	0.571019	0.427761	PEF-treated Fiber-rich		13.3437	5.0094	25.2655	10.6052	10.58	107.434	108.487	1.58332	1.45945
PEF-treated Fiber-rich	13.1553	5.001	23.7466	11.9705	10.58	134.032				PEF-treated Fiber-rich		13.0253	4.9958	24.9958	10.5913	10.58	107.72
PEF-treated Fiber-rich	13.1965	4.9972	23.9482	11.9361	10.58	133.545				PEF-treated Fiber-rich		13.1815	5.0079	25.1176	10.7517	10.58	110.308
Wholemeal flour	13.1552	5.0036	23.9846	11.8441	10.41	131.233	129.442	1.57062	1.21338	Wholemeal flour		13.166	4.9999	25.0101	10.8294	10.41	111.92	111.368	0.712545	0.639813
Wholemeal flour	13.1858	5.0047	23.9555	11.6939	10.41	128.302				Wholemeal flour		13.337	5.005	25.0309	10.7697	10.41	110.563
Wholemeal flour	13.2347	5.0004	24.0376	11.7092	10.41	128.789				Wholemeal flour		13.117	4.9949	24.8262	10.8029	10.41	111.619
Pilot-scale Protein-rich	6.8213	0.9996	8.1119	1.2906	13.83	29.0542	28.9991	0.859745	2.96473
Pilot-scale Protein-rich	6.8411	0.9997	8.1396	1.2985	13.83	29.83
Pilot-scale Protein-rich	6.8756	1.0004	8.1578	1.2822	13.83	28.1132
PEF Protein-rich	6.8373	0.9997	8.2033	1.366	17.71	38.2929	39.4845	1.24862	3.16231
PEF Protein-rich	6.9486	0.9999	8.3387	1.3901	17.71	40.7833
PEF Protein-rich	6.9129	1.0003	8.2901	1.3772	17.71	39.3774
