# Supplementary material for: Effect of Wet Fractionation Conditions and Pulsed Electric Field on Arabinoxylan and Protein Recovery from Maize
Source: Foods. 2025 Feb 23;14(5):760. doi: 10.3390/foods14050760 (PMC11898790; doi:10.3390/foods14050760)
Supplement: Supplementary file 1 [file foods-14-00760-s001.zip › Table S5.xlsx]

## Sheet: Protein hydrophobicity
Table S5. Protein hydrophobicity of the untreated and PEF-treated fiber-rich (FF), protein-rich fractions (PF) and the wholemeal maize flour (raw data).
		Average BPB bound [µg]	Standard deviation	homogenous groups
Pilot-scale protein-rich fraction	137.596	136.835	0.895374	a
Pilot-scale protein-rich fraction	137.062
Pilot-scale protein-rich fraction	135.849
PEF-treated protein-rich fraction	128.696	128.242	0.433658	b
PEF-treated protein-rich fraction	127.833
PEF-treated protein-rich fraction	128.196
Wholemeal flour	29.7053	34.6035	6.0162	c
Wholemeal flour	32.7864
Wholemeal flour	41.3188
