# Supplementary material for: Effect of Wet Fractionation Conditions and Pulsed Electric Field on Arabinoxylan and Protein Recovery from Maize
Source: Foods. 2025 Feb 23;14(5):760. doi: 10.3390/foods14050760 (PMC11898790; doi:10.3390/foods14050760)
Supplement: Supplementary file 1 [file foods-14-00760-s001.zip › Table S6.xlsx]

## Sheet: Protein solubility
Table S6. Raw data of Protein solubility of the untreated and PEF-treated fiber-rich (FF), protein-rich fractions (PF) and wholemeal maize flour (raw data).
sample name	sample [g]	protein MW [g/100]		RSD [%]	protein per sample [g/100]	volume [ml]	aliquot factor 5	MW aliquot [ml]	Protein Solubility MW [%]	protein solubility per sample [%]	STD
Pilot-scale protein-rich fraction	1.4997	4.07	± 0,05	0.0936607	4.01	75.14	5.00933	5.00933	51.2004	50.4456	0.620554
Pilot-scale protein-rich fraction	1.5013				4.1	75.14	5.00933			51.5778
Pilot-scale protein-rich fraction	1.4985				4.09	75.14	5.00933			51.452
PEF-treated protein-rich fraction	1.5012	4.38	± 0,08	0.0300383	4.32	75.18	5.012	5.012	52.3428	51.6258	0.948534
PEF-treated protein-rich fraction	1.5007				4.35	75.18	5.012			51.9843
PEF-treated protein-rich fraction	1.5016				4.47	75.18	5.012			53.4183
wholemeal flour	1.499	0.19	± 0,02	0.0981669	0.2	75	5	5	14.0325	14.771	1.27921
wholemeal flour	1.5019				0.17	75	5			12.5554
wholemeal flour	1.5009				0.2	75	5			14.771
